# Supplementary material for: mer-[3-Phenyl-5-(2-pyridyl-κN)-1,2,4-triazol-1-ido-κN 1]bis­(2-quinolylphenyl-κ2 C 1,N)iridium(III) deuterochloro­form disolvate
Source: Acta Crystallogr Sect E Struct Rep Online. 2010 Oct 13;66(Pt 11):m1408–9. doi: 10.1107/S1600536810038596 (PMC3009293; doi:10.1107/S1600536810038596)
Supplement: Supplementary file 1 [file e-66-m1408-sup1.cif]

##############################################################################
###                                                                        ###
###        Electronic paper (Acta Crystallographica Section E)             ###
###                                                                        ###
##############################################################################
#                                                                            #
# This CIF contains the data in a paper accepted for publication in Acta     #
# Crystallographica Section E. It conforms to the requirements of Notes      #
# for Authors for Section E, and has been peer reviewed under the auspices   #
# of the IUCr Commission on Journals.                                        #
#                                                                            #
# Full details of the Crystallographic Information File format               #
# are given in the paper "The Crystallographic Information File (CIF):       #
# a New Standard Archive File for Crystallography" by S. R. Hall, F. H.      #
# Allen and I. D. Brown [Acta Cryst. (1991), A47, 655-685].                  #
#                                                                            #
# The current version of the core CIF dictionary is obtainable from          #
# ftp://ftp.iucr.org/pub/cif_core.dic. The current version number is 2.4.    #
#                                                                            #
# Software is freely available for graphical display of the structure(s) in  #
# this CIF.  For information consult the CIF home page http://www.iucr.org/  #
# cif/home.html                                                              #
#                                                                            #
# This file may be used for bona fide research purposes within the           #
# scientific community so long as proper attribution is given to the journal # 
# article from which it was obtained.                                        #
#                                                                            #
##############################################################################
                                             
data_I
_audit_creation_method     SHELXL-97
_chemical_name_systematic
;
<i>mer</i>-[3-Phenyl-5-(2-pyridyl-\k<i>N</i>)-1,2,4-triazol-1-ido-
\k<i>N</i>^1^]bis(2-quinolylphenyl-\k^2^<i>C</i>^1^,<i>N</i>)iridium(III)
deuterochloroform disolvate
;
_chemical_name_common     ?
_chemical_formula_moiety     'C43 H29 Ir N6, 2(C D Cl3)'
_chemical_formula_sum     'C45 H29 D2 Cl6 Ir N6'
_chemical_formula_iupac     '[Ir (C13 H9 N4) (C15 H10 N)2], 2C D Cl3'
_chemical_formula_weight     1062.67
_chemical_melting_point     ?
_symmetry_cell_setting     triclinic
_symmetry_space_group_name_H-M     'P -1'
loop_
    _symmetry_equiv_pos_as_xyz
    'x, y, z'
    '-x, -y, -z'
_cell_length_a     9.1399(3)
_cell_length_b     12.4430(5)
_cell_length_c     17.6762(6)
_cell_angle_alpha     81.493(4)
_cell_angle_beta     81.509(4)
_cell_angle_gamma     85.193(4)
_cell_volume     1962.41(12)
_cell_formula_units_Z     2
_cell_measurement_reflns_used     26610
_cell_measurement_theta_min     2.1566
_cell_measurement_theta_max     30.8053
_cell_measurement_temperature     100(2)
_exptl_crystal_description     tablet
_exptl_crystal_colour     orange
_exptl_crystal_size_max     0.25
_exptl_crystal_size_mid     0.20
_exptl_crystal_size_min     0.05
_exptl_crystal_density_diffrn     1.798
_exptl_crystal_density_meas     ?
_exptl_crystal_density_method     'not measured'
_exptl_crystal_F_000     1044
_exptl_absorpt_coefficient_mu     3.855
_exptl_absorpt_correction_type     multi-scan
_exptl_absorpt_process_details
;
(CrysAlis Pro; Oxford Diffraction, 2010)
;
_exptl_absorpt_correction_T_min     0.73928
_exptl_absorpt_correction_T_max     1.00000
_exptl_special_details
;
;
_diffrn_ambient_temperature     100(2)
_diffrn_radiation_type     MoK\a
_diffrn_radiation_wavelength     0.71073
_diffrn_radiation_source     'Enhance (Mo) X-ray Source'
_diffrn_radiation_monochromator     graphite
_diffrn_measurement_device_type     'Oxford Diffraction Xcalibur Eos'
_diffrn_measurement_method     \w-scan
_diffrn_detector_area_resol_mean     16.1419
_diffrn_reflns_number     78670
_diffrn_reflns_av_R_equivalents     0.0617
_diffrn_reflns_av_sigmaI/netI     0.0553
_diffrn_reflns_theta_min     2.16
_diffrn_reflns_theta_max     28.28
_diffrn_reflns_theta_full     28.28
_diffrn_measured_fraction_theta_max     0.999
_diffrn_measured_fraction_theta_full     0.999
_diffrn_reflns_limit_h_min     -12
_diffrn_reflns_limit_h_max     12
_diffrn_reflns_limit_k_min     -16
_diffrn_reflns_limit_k_max     16
_diffrn_reflns_limit_l_min     -23
_diffrn_reflns_limit_l_max     23
_diffrn_standards_number     ?
_diffrn_standards_interval_count     ?
_diffrn_standards_interval_time     ?
_diffrn_standards_decay_%     ?
_refine_special_details
;
Refinement of <i>F</i>^2^ against ALL reflections. The weighted <i>R</i>-factor
<i>wR</i> and goodness of fit <i>S</i> are based on <i>F</i>^2^, conventional
<i>R</i>-factors <i>R</i> are based on <i>F</i>, with <i>F</i> set to zero for
negative <i>F</i>^2^. The threshold expression of <i>F</i>^2^ >
\s(<i>F</i>^2^) is used only for calculating <i>R</i>-factors(gt) <i>etc</i>.
and is not relevant to the choice of reflections for refinement.
<i>R</i>-factors based on <i>F</i>^2^ are statistically about twice as large
as those based on <i>F</i>, and <i>R</i>- factors based on ALL data will be
even larger.
;
_reflns_number_total     9739
_reflns_number_gt     8125
_reflns_threshold_expression     I>2\s(I)
_refine_ls_structure_factor_coef     Fsqd
_refine_ls_matrix_type     full
_refine_ls_R_factor_all     0.0322
_refine_ls_R_factor_gt     0.0250
_refine_ls_wR_factor_gt     0.0472
_refine_ls_wR_factor_ref     0.0480
_refine_ls_goodness_of_fit_ref     0.927
_refine_ls_restrained_S_all     0.922
_refine_ls_number_reflns     9739
_refine_ls_number_parameters     487
_refine_ls_number_restraints     134
_refine_ls_hydrogen_treatment     constr
_refine_ls_weighting_scheme     calc
_refine_ls_weighting_details
                 'calc w=1/[\s^2^(Fo^2^)+(0.0190P)^2^] where P=(Fo^2^+2Fc^2^)/3'
_atom_sites_solution_hydrogens     geom
_atom_sites_solution_primary     direct
_atom_sites_solution_secondary     difmap
_refine_ls_shift/su_max     0.003
_refine_ls_shift/su_mean     0.000
_refine_diff_density_max     1.030
_refine_diff_density_min     -1.075
_refine_ls_extinction_method     none
_refine_ls_extinction_coef     ?
loop_
    _atom_type_symbol
    _atom_type_description
    _atom_type_scat_dispersion_real
    _atom_type_scat_dispersion_imag
    _atom_type_scat_source
    'C' 'C' 0.0033 0.0016
                         'International Tables Vol C Tables 4.2.6.8 and 6.1.1.4'
    'H' 'H' 0.0000 0.0000
                         'International Tables Vol C Tables 4.2.6.8 and 6.1.1.4'
    'N' 'N' 0.0061 0.0033
                         'International Tables Vol C Tables 4.2.6.8 and 6.1.1.4'
    'Ir' 'Ir' -1.4442 7.9887
                         'International Tables Vol C Tables 4.2.6.8 and 6.1.1.4'
    'Cl' 'Cl' 0.1484 0.1585
                         'International Tables Vol C Tables 4.2.6.8 and 6.1.1.4'
_computing_data_collection
;
CrysAlis Pro (Oxford Diffraction, 2010)
;
_computing_cell_refinement
;
CrysAlis Pro (Oxford Diffraction, 2010)
;
_computing_data_reduction
;
CrysAlis Pro (Oxford Diffraction, 2010)
;
_computing_structure_solution     'SHELXS97 (Sheldrick, 2008)'
_computing_structure_refinement     'SHELXL97 (Sheldrick, 2008)'
_computing_molecular_graphics     'XP (Siemens, 1994)'
_computing_publication_material
                            'SHELXL97 (Sheldrick, 2008) and PLATON (Spek, 2009)'
loop_
    _atom_site_type_symbol
    _atom_site_label
    _atom_site_fract_x
    _atom_site_fract_y
    _atom_site_fract_z
    _atom_site_U_iso_or_equiv
    _atom_site_adp_type
    _atom_site_calc_flag
    _atom_site_refinement_flags
    _atom_site_occupancy
    _atom_site_disorder_assembly
    _atom_site_disorder_group
    Ir Ir 0.479659(11) 0.724128(9) 0.242431(7) 0.01435(3) Uani d . 1 . .
    N N1 0.5063(2) 0.76795(18) 0.12298(13) 0.0164(5) Uani d U 1 . .
    C C2 0.5821(3) 0.8582(2) 0.09770(16) 0.0183(6) Uani d U 1 . .
    C C3 0.6254(3) 0.8918(2) 0.01826(17) 0.0241(7) Uani d U 1 . .
    H H3 0.6797 0.9550 0.0022 0.029 Uiso calc R 1 . .
    C C4 0.5898(3) 0.8342(2) -0.03560(17) 0.0250(7) Uani d U 1 . .
    H H4 0.6227 0.8551 -0.0889 0.030 Uiso calc R 1 . .
    C C5 0.5035(3) 0.7430(2) -0.01136(16) 0.0224(6) Uani d U 1 . .
    C C6 0.4578(3) 0.6834(3) -0.06484(17) 0.0274(7) Uani d U 1 . .
    H H6 0.4897 0.7018 -0.1185 0.033 Uiso calc R 1 . .
    C C7 0.3680(3) 0.5992(3) -0.03966(18) 0.0283(7) Uani d U 1 . .
    H H7 0.3403 0.5578 -0.0757 0.034 Uiso calc R 1 . .
    C C8 0.3166(3) 0.5737(2) 0.03924(17) 0.0253(7) Uani d U 1 . .
    H H8 0.2504 0.5173 0.0559 0.030 Uiso calc R 1 . .
    C C9 0.3608(3) 0.6295(2) 0.09300(16) 0.0198(6) Uani d U 1 . .
    H H9 0.3251 0.6114 0.1463 0.024 Uiso calc R 1 . .
    C C10 0.4586(3) 0.7129(2) 0.06896(16) 0.0184(6) Uani d U 1 . .
    C C11 0.6096(3) 0.9190(2) 0.15802(16) 0.0189(6) Uani d U 1 . .
    C C12 0.5580(3) 0.8711(2) 0.23424(17) 0.0190(6) Uani d U 1 . .
    C C13 0.5710(3) 0.9308(2) 0.29458(17) 0.0226(6) Uani d U 1 . .
    H H13 0.5371 0.9019 0.3464 0.027 Uiso calc R 1 . .
    C C14 0.6325(3) 1.0308(2) 0.27935(19) 0.0284(7) Uani d U 1 . .
    H H14 0.6397 1.0695 0.3210 0.034 Uiso calc R 1 . .
    C C15 0.6835(3) 1.0757(2) 0.20527(19) 0.0293(7) Uani d U 1 . .
    H H15 0.7257 1.1444 0.1961 0.035 Uiso calc R 1 . .
    C C16 0.6729(3) 1.0201(2) 0.14405(18) 0.0261(7) Uani d U 1 . .
    H H16 0.7085 1.0504 0.0928 0.031 Uiso calc R 1 . .
    N N17 0.4354(3) 0.70179(19) 0.36314(13) 0.0239(6) Uani d U 1 . .
    C C18 0.2901(3) 0.7236(3) 0.38966(19) 0.0348(8) Uani d U 1 . .
    C C19 0.2355(5) 0.6990(3) 0.4688(2) 0.0534(11) Uani d U 1 . .
    H H19 0.1330 0.7126 0.4857 0.064 Uiso calc R 1 . .
    C C20 0.3248(5) 0.6572(3) 0.5199(2) 0.0562(11) Uani d U 1 . .
    H H20 0.2855 0.6390 0.5727 0.067 Uiso calc R 1 . .
    C C21 0.4788(5) 0.6398(3) 0.49591(18) 0.0439(9) Uani d U 1 . .
    C C22 0.5786(5) 0.6009(3) 0.5471(2) 0.0589(11) Uani d U 1 . .
    H H22 0.5423 0.5823 0.6002 0.071 Uiso calc R 1 . .
    C C23 0.7259(5) 0.5885(3) 0.5236(2) 0.0557(11) Uani d U 1 . .
    H H23 0.7916 0.5607 0.5598 0.067 Uiso calc R 1 . .
    C C24 0.7820(4) 0.6177(3) 0.4441(2) 0.0431(9) Uani d U 1 . .
    H H24 0.8857 0.6111 0.4275 0.052 Uiso calc R 1 . .
    C C25 0.6862(3) 0.6555(2) 0.39132(17) 0.0298(7) Uani d U 1 . .
    H H25 0.7237 0.6753 0.3385 0.036 Uiso calc R 1 . .
    C C26 0.5336(4) 0.6647(2) 0.41575(17) 0.0290(7) Uani d U 1 . .
    C C27 0.1995(3) 0.7753(3) 0.3323(2) 0.0338(8) Uani d U 1 . .
    C C28 0.2731(3) 0.7910(2) 0.25696(19) 0.0266(7) Uani d U 1 . .
    C C29 0.1941(3) 0.8497(2) 0.1998(2) 0.0354(8) Uani d U 1 . .
    H H29 0.2412 0.8625 0.1480 0.043 Uiso calc R 1 . .
    C C30 0.0488(4) 0.8890(3) 0.2181(3) 0.0552(12) Uani d U 1 . .
    H H30 -0.0021 0.9291 0.1788 0.066 Uiso calc R 1 . .
    C C31 -0.0228(4) 0.8707(3) 0.2923(3) 0.0645(14) Uani d U 1 . .
    H H31 -0.1232 0.8965 0.3039 0.077 Uiso calc R 1 . .
    C C32 0.0508(4) 0.8153(3) 0.3494(3) 0.0541(11) Uani d U 1 . .
    H H32 0.0019 0.8036 0.4010 0.065 Uiso calc R 1 . .
    N N33 0.4299(2) 0.55788(18) 0.25419(12) 0.0145(5) Uani d U 1 . .
    N N34 0.3042(2) 0.50125(18) 0.27271(13) 0.0185(5) Uani d U 1 . .
    C C35 0.3547(3) 0.3969(2) 0.26948(14) 0.0169(6) Uani d U 1 . .
    N N36 0.5032(2) 0.38198(18) 0.25027(12) 0.0169(5) Uani d U 1 . .
    C C37 0.5433(3) 0.4844(2) 0.24198(14) 0.0148(5) Uani d U 1 . .
    C C38 0.6914(3) 0.5248(2) 0.22220(15) 0.0167(6) Uani d U 1 . .
    N N39 0.6947(2) 0.63400(18) 0.21885(12) 0.0153(5) Uani d U 1 . .
    C C40 0.8272(3) 0.6779(2) 0.20110(16) 0.0205(6) Uani d U 1 . .
    H H40 0.8300 0.7547 0.1968 0.025 Uiso calc R 1 . .
    C C41 0.9589(3) 0.6165(3) 0.18894(19) 0.0317(8) Uani d U 1 . .
    H H41 1.0507 0.6500 0.1783 0.038 Uiso calc R 1 . .
    C C42 0.9549(3) 0.5056(3) 0.19247(19) 0.0334(8) Uani d U 1 . .
    H H42 1.0443 0.4616 0.1840 0.040 Uiso calc R 1 . .
    C C43 0.8196(3) 0.4583(2) 0.20849(17) 0.0254(7) Uani d U 1 . .
    H H43 0.8147 0.3820 0.2100 0.030 Uiso calc R 1 . .
    C C44 0.2545(3) 0.3068(2) 0.28691(16) 0.0215(6) Uani d U 1 . .
    C C45 0.3072(3) 0.2027(2) 0.27066(17) 0.0258(7) Uani d U 1 . .
    H H45 0.4076 0.1904 0.2490 0.031 Uiso calc R 1 . .
    C C46 0.2140(4) 0.1174(3) 0.2859(2) 0.0387(8) Uani d U 1 . .
    H H46 0.2504 0.0470 0.2744 0.046 Uiso calc R 1 . .
    C C47 0.0680(4) 0.1350(3) 0.3179(2) 0.0477(10) Uani d U 1 . .
    H H47 0.0040 0.0767 0.3288 0.057 Uiso calc R 1 . .
    C C48 0.0154(4) 0.2382(3) 0.3340(2) 0.0472(10) Uani d U 1 . .
    H H48 -0.0852 0.2503 0.3554 0.057 Uiso calc R 1 . .
    C C49 0.1075(3) 0.3236(3) 0.31940(18) 0.0330(8) Uani d U 1 . .
    H H49 0.0706 0.3936 0.3315 0.040 Uiso calc R 1 . .
    C C98 0.9808(4) 1.2544(3) 0.0450(2) 0.0480(10) Uani d D 1 . .
    H H98 0.8770 1.2866 0.0552 0.058 Uiso calc R 1 . .
    Cl Cl1 1.03734(9) 1.19846(8) 0.13387(6) 0.0509(2) Uani d D 1 . .
    Cl Cl2 0.98185(9) 1.15510(8) -0.01637(6) 0.0519(3) Uani d D 1 . .
    Cl Cl3 1.09404(12) 1.35913(7) 0.00000(6) 0.0619(3) Uani d D 1 . .
loop_
    _atom_site_aniso_label
    _atom_site_aniso_U_11
    _atom_site_aniso_U_22
    _atom_site_aniso_U_33
    _atom_site_aniso_U_12
    _atom_site_aniso_U_13
    _atom_site_aniso_U_23
    Ir 0.01027(5) 0.01557(6) 0.01753(5) -0.00124(4) 0.00080(4) -0.00580(4)
    N1 0.0137(11) 0.0170(12) 0.0190(12) 0.0011(9) -0.0057(9) -0.0016(10)
    C2 0.0145(14) 0.0177(15) 0.0219(15) 0.0030(11) -0.0063(11) 0.0011(12)
    C3 0.0183(15) 0.0236(17) 0.0286(17) 0.0005(12) -0.0045(12) 0.0029(13)
    C4 0.0206(15) 0.0322(18) 0.0177(15) 0.0092(13) -0.0024(12) 0.0046(13)
    C5 0.0157(14) 0.0289(17) 0.0224(15) 0.0077(12) -0.0059(12) -0.0047(13)
    C6 0.0237(16) 0.0372(19) 0.0218(16) 0.0120(14) -0.0072(12) -0.0090(14)
    C7 0.0260(16) 0.0340(19) 0.0292(17) 0.0109(14) -0.0132(13) -0.0161(15)
    C8 0.0193(15) 0.0284(17) 0.0321(17) 0.0038(13) -0.0108(13) -0.0130(14)
    C9 0.0155(14) 0.0219(16) 0.0228(15) 0.0031(11) -0.0061(11) -0.0044(12)
    C10 0.0130(13) 0.0232(16) 0.0199(15) 0.0075(11) -0.0074(11) -0.0057(12)
    C11 0.0114(13) 0.0179(15) 0.0274(16) 0.0023(11) -0.0055(11) -0.0018(12)
    C12 0.0089(13) 0.0183(15) 0.0309(17) 0.0003(11) -0.0028(11) -0.0075(13)
    C13 0.0194(15) 0.0226(16) 0.0266(16) -0.0023(12) -0.0029(12) -0.0053(13)
    C14 0.0262(16) 0.0241(17) 0.0389(19) -0.0049(13) -0.0101(14) -0.0099(15)
    C15 0.0266(16) 0.0153(16) 0.048(2) -0.0090(13) -0.0103(15) -0.0008(14)
    C16 0.0210(15) 0.0228(16) 0.0330(18) -0.0039(13) -0.0059(13) 0.0048(13)
    N17 0.0315(14) 0.0215(14) 0.0196(13) -0.0124(11) 0.0068(10) -0.0094(11)
    C18 0.0363(18) 0.0285(19) 0.0391(19) -0.0156(14) 0.0231(15) -0.0230(15)
    C19 0.065(3) 0.047(2) 0.046(2) -0.025(2) 0.0348(19) -0.027(2)
    C20 0.090(3) 0.044(2) 0.031(2) -0.031(2) 0.036(2) -0.0190(18)
    C21 0.090(3) 0.029(2) 0.0147(16) -0.0232(19) 0.0005(17) -0.0069(15)
    C22 0.118(3) 0.043(2) 0.0192(19) -0.027(3) -0.008(2) -0.0038(17)
    C23 0.118(3) 0.031(2) 0.029(2) -0.013(2) -0.045(2) 0.0019(17)
    C24 0.065(2) 0.036(2) 0.036(2) -0.0128(18) -0.0306(18) 0.0001(16)
    C25 0.049(2) 0.0257(17) 0.0184(16) -0.0096(15) -0.0127(14) -0.0035(13)
    C26 0.051(2) 0.0201(17) 0.0175(15) -0.0127(15) 0.0003(14) -0.0084(13)
    C27 0.0210(16) 0.0265(18) 0.057(2) -0.0097(13) 0.0094(15) -0.0267(16)
    C28 0.0155(14) 0.0172(16) 0.051(2) -0.0057(12) 0.0017(13) -0.0216(15)
    C29 0.0188(15) 0.0224(17) 0.073(3) 0.0013(13) -0.0158(16) -0.0240(17)
    C30 0.0200(18) 0.036(2) 0.124(4) 0.0090(16) -0.026(2) -0.047(2)
    C31 0.0127(18) 0.047(3) 0.145(4) 0.0018(16) -0.002(2) -0.062(3)
    C32 0.0250(18) 0.042(2) 0.099(3) -0.0172(16) 0.0256(19) -0.050(2)
    N33 0.0144(11) 0.0160(12) 0.0132(12) -0.0018(9) 0.0017(9) -0.0056(9)
    N34 0.0170(12) 0.0172(12) 0.0210(13) -0.0051(10) 0.0037(10) -0.0062(10)
    C35 0.0227(14) 0.0170(14) 0.0109(13) -0.0033(11) 0.0006(11) -0.0035(11)
    N36 0.0207(12) 0.0162(12) 0.0146(12) -0.0002(9) -0.0048(9) -0.0029(10)
    C37 0.0161(13) 0.0180(14) 0.0109(13) 0.0006(11) -0.0036(10) -0.0029(11)
    C38 0.0171(13) 0.0203(15) 0.0147(14) -0.0013(11) -0.0057(11) -0.0057(11)
    N39 0.0111(11) 0.0204(13) 0.0156(12) -0.0015(9) -0.0023(9) -0.0055(10)
    C40 0.0149(14) 0.0237(16) 0.0245(16) -0.0026(12) -0.0010(12) -0.0093(13)
    C41 0.0124(14) 0.0341(19) 0.051(2) -0.0007(13) -0.0025(14) -0.0148(17)
    C42 0.0149(15) 0.035(2) 0.053(2) 0.0089(13) -0.0069(14) -0.0177(17)
    C43 0.0198(15) 0.0235(17) 0.0356(18) 0.0044(12) -0.0091(13) -0.0111(14)
    C44 0.0268(15) 0.0195(15) 0.0182(15) -0.0054(12) -0.0002(12) -0.0035(12)
    C45 0.0299(16) 0.0197(16) 0.0274(17) -0.0029(13) -0.0007(13) -0.0049(13)
    C46 0.048(2) 0.0209(18) 0.046(2) -0.0094(15) 0.0068(17) -0.0090(16)
    C47 0.052(2) 0.029(2) 0.060(3) -0.0240(17) 0.0233(19) -0.0152(18)
    C48 0.045(2) 0.037(2) 0.057(2) -0.0215(17) 0.0272(18) -0.0181(19)
    C49 0.0357(18) 0.0235(17) 0.038(2) -0.0119(14) 0.0150(15) -0.0113(15)
    C98 0.0281(19) 0.041(2) 0.079(3) 0.0085(16) -0.0137(19) -0.021(2)
    Cl1 0.0316(5) 0.0592(6) 0.0578(6) -0.0033(4) 0.0045(4) -0.0049(5)
    Cl2 0.0398(5) 0.0402(6) 0.0808(8) -0.0097(4) -0.0109(5) -0.0188(5)
    Cl3 0.0956(8) 0.0249(5) 0.0750(8) -0.0077(5) -0.0487(6) 0.0000(5)
_geom_special_details
;
All e.s.d.'s (except the e.s.d. in the dihedral angle between two l.s. planes)
are estimated using the full covariance matrix. The cell e.s.d.'s are taken
into account individually in the estimation of e.s.d.'s in distances, angles
and torsion angles; correlations between e.s.d.'s in cell parameters are only
used when they are defined by crystal symmetry. An approximate (isotropic)
treatment of cell e.s.d.'s is used for estimating e.s.d.'s involving l.s.
planes.
Least-squares planes (<i>x</i>,<i>y</i>,<i>z</i> in crystal coordinates) and
deviations from them (* indicates atom used to define plane)
8.0107 (0.0039) <i>x</i> - 5.0559 (0.0100) <i>y</i> + 1.0694 (0.0169) <i>z</i>
= 0.3793 (0.0119)
* 0.0612 (0.0010) Ir * -0.0747 (0.0014) N1 * 0.0495 (0.0016) C2 * 0.0270
(0.0017) C11 * -0.0630 (0.0014) C12
Rms deviation of fitted atoms = 0.0574
3.5166 (0.0086) <i>x</i> + 11.8000 (0.0045) <i>y</i> + 4.6463 (0.0182) <i>z</i>
= 11.4217 (0.0048)
Angle to previous plane (with approximate e.s.d.) = 83.93 (0.07)
* -0.0639 (0.0011) Ir * 0.0668 (0.0016) C28 * -0.0280 (0.0019) C27 * -0.0526
(0.0019) C18 * 0.0777 (0.0015) N17
Rms deviation of fitted atoms = 0.0602
2.1808 (0.0086) <i>x</i> + 0.5392 (0.0092) <i>y</i> + 17.4903 (0.0021) <i>z</i>
= 5.6802 (0.0088)
Angle to previous plane (with approximate e.s.d.) = 78.84 (0.08)
* -0.0035 (0.0009) Ir * 0.0040 (0.0013) N33 * -0.0019 (0.0016) C37 * -0.0031
(0.0016) C38 * 0.0045 (0.0014) N39
Rms deviation of fitted atoms = 0.0035
8.0107 (0.0039) <i>x</i> - 5.0559 (0.0100) <i>y</i> + 1.0694 (0.0169) <i>z</i>
= 0.3793 (0.0119)
Angle to previous plane (with approximate e.s.d.) = 78.79 (0.08)
* 0.0612 (0.0010) Ir * -0.0747 (0.0014) N1 * 0.0495 (0.0016) C2 * 0.0270
(0.0017) C11 * -0.0630 (0.0014) C12
Rms deviation of fitted atoms = 0.0574
8.1366 (0.0044) <i>x</i> - 4.6169 (0.0120) <i>y</i> + 2.7467 (0.0185) <i>z</i>
= 1.1577 (0.0155)
Angle to previous plane (with approximate e.s.d.) = 5.58 (0.11)
* -0.0062 (0.0018) C11 * 0.0042 (0.0018) C12 * 0.0004 (0.0019) C13 * -0.0031
(0.0020) C14 * 0.0011 (0.0020) C15 * 0.0036 (0.0019) C16
Rms deviation of fitted atoms = 0.0036
- 7.1556 (0.0029) <i>x</i> + 6.8670 (0.0050) <i>y</i> - 1.5139 (0.0120)
<i>z</i> = 1.5526 (0.0051)
Angle to previous plane (with approximate e.s.d.) = 11.79 (0.10)
* -0.0880 (0.0018) N1 * 0.0273 (0.0020) C2 * 0.0689 (0.0021) C3 * 0.0094
(0.0021) C4 * -0.0354 (0.0024) C5 * -0.0377 (0.0021) C6 * -0.0110 (0.0022) C7
* 0.0624 (0.0021) C8 * 0.0474 (0.0020) C9 * -0.0432 (0.0022) C10
Rms deviation of fitted atoms = 0.0491
3.8481 (0.0098) <i>x</i> + 11.4658 (0.0058) <i>y</i> + 6.3281 (0.0208) <i>z</i>
= 11.7536 (0.0044)
Angle to previous plane (with approximate e.s.d.) = 77.79 (0.06)
* -0.0067 (0.0020) C28 * 0.0001 (0.0020) C29 * 0.0072 (0.0023) C30 * -0.0080
(0.0025) C31 * 0.0013 (0.0023) C32 * 0.0060 (0.0021) C27
Rms deviation of fitted atoms = 0.0058
2.0501 (0.0054) <i>x</i> + 12.1910 (0.0019) <i>y</i> + 5.3371 (0.0154) <i>z</i>
= 11.4565 (0.0058)
Angle to previous plane (with approximate e.s.d.) = 12.28 (0.08)
* -0.0704 (0.0021) N17 * 0.0393 (0.0024) C18 * 0.0498 (0.0028) C19 * -0.0036
(0.0029) C20 * -0.0280 (0.0030) C21 * -0.0253 (0.0030) C22 * 0.0012 (0.0029)
C23 * 0.0474 (0.0026) C24 * 0.0300 (0.0024) C25 * -0.0404 (0.0026) C26
Rms deviation of fitted atoms = 0.0390
2.0139 (0.0103) <i>x</i> + 0.5046 (0.0150) <i>y</i> + 17.5147 (0.0030) <i>z</i>
= 5.5443 (0.0128)
Angle to previous plane (with approximate e.s.d.) = 78.01 (0.09)
* 0.0047 (0.0018) C38 * 0.0079 (0.0017) N39 * -0.0141 (0.0019) C40 * 0.0073
(0.0022) C41 * 0.0051 (0.0023) C42 * -0.0109 (0.0020) C43
Rms deviation of fitted atoms = 0.0090
2.2942 (0.0112) <i>x</i> + 0.5668 (0.0154) <i>y</i> + 17.4708 (0.0033) <i>z</i>
= 5.7456 (0.0097)
Angle to previous plane (with approximate e.s.d.) = 1.81 (0.06)
* -0.0023 (0.0014) N33 * 0.0007 (0.0014) N34 * 0.0010 (0.0015) C35 * -0.0024
(0.0015) N36 * 0.0029 (0.0015) C37
Rms deviation of fitted atoms = 0.0020
3.5283 (0.0116) <i>x</i> - 0.8562 (0.0173) <i>y</i> + 16.6404 (0.0084) <i>z</i>
= 5.4129 (0.0060)
Angle to previous plane (with approximate e.s.d.) = 11.00 (0.10)
* -0.0031 (0.0021) C44 * 0.0013 (0.0022) C45 * -0.0006 (0.0025) C46 * 0.0019
(0.0027) C47 * -0.0038 (0.0027) C48 * 0.0044 (0.0024) C49
Rms deviation of fitted atoms = 0.0029
;
loop_
    _geom_bond_atom_site_label_1
    _geom_bond_atom_site_label_2
    _geom_bond_site_symmetry_2
    _geom_bond_distance
    _geom_bond_publ_flag
    Ir C28 . 1.995(3) ?
    Ir C12 . 1.997(3) ?
    Ir N1 . 2.084(2) ?
    Ir N17 . 2.093(2) ?
    Ir N33 . 2.129(2) ?
    Ir N39 . 2.196(2) ?
    N1 C2 . 1.353(3) ?
    N1 C10 . 1.392(3) ?
    C2 C3 . 1.412(4) ?
    C2 C11 . 1.457(4) ?
    C3 C4 . 1.363(4) ?
    C4 C5 . 1.414(4) ?
    C5 C6 . 1.413(4) ?
    C5 C10 . 1.421(4) ?
    C6 C7 . 1.367(4) ?
    C7 C8 . 1.403(4) ?
    C8 C9 . 1.380(4) ?
    C9 C10 . 1.403(4) ?
    C11 C16 . 1.402(4) ?
    C11 C12 . 1.419(4) ?
    C12 C13 . 1.411(4) ?
    C13 C14 . 1.382(4) ?
    C14 C15 . 1.375(4) ?
    C15 C16 . 1.387(4) ?
    N17 C18 . 1.361(4) ?
    N17 C26 . 1.391(4) ?
    C18 C19 . 1.411(5) ?
    C18 C27 . 1.447(5) ?
    C19 C20 . 1.328(5) ?
    C20 C21 . 1.417(5) ?
    C21 C22 . 1.387(5) ?
    C21 C26 . 1.429(4) ?
    C22 C23 . 1.352(5) ?
    C23 C24 . 1.428(5) ?
    C24 C25 . 1.379(4) ?
    C25 C26 . 1.398(4) ?
    C27 C28 . 1.394(4) ?
    C27 C32 . 1.413(4) ?
    C28 C29 . 1.408(4) ?
    C29 C30 . 1.386(4) ?
    C30 C31 . 1.372(6) ?
    C31 C32 . 1.365(6) ?
    N33 C37 . 1.339(3) ?
    N33 N34 . 1.371(3) ?
    N34 C35 . 1.347(3) ?
    C35 N36 . 1.354(3) ?
    C35 C44 . 1.476(4) ?
    N36 C37 . 1.336(3) ?
    C37 C38 . 1.460(3) ?
    C38 N39 . 1.354(3) ?
    C38 C43 . 1.389(4) ?
    N39 C40 . 1.346(3) ?
    C40 C41 . 1.378(4) ?
    C41 C42 . 1.375(4) ?
    C42 C43 . 1.388(4) ?
    C44 C49 . 1.393(4) ?
    C44 C45 . 1.398(4) ?
    C45 C46 . 1.387(4) ?
    C46 C47 . 1.384(4) ?
    C47 C48 . 1.387(4) ?
    C48 C49 . 1.381(4) ?
    C98 Cl1 . 1.753(4) ?
    C98 Cl3 . 1.755(4) ?
    C98 Cl2 . 1.760(3) ?
    C3 H3 . 0.9500 ?
    C4 H4 . 0.9500 ?
    C6 H6 . 0.9500 ?
    C7 H7 . 0.9500 ?
    C8 H8 . 0.9500 ?
    C9 H9 . 0.9500 ?
    C13 H13 . 0.9500 ?
    C14 H14 . 0.9500 ?
    C15 H15 . 0.9500 ?
    C16 H16 . 0.9500 ?
    C19 H19 . 0.9500 ?
    C20 H20 . 0.9500 ?
    C22 H22 . 0.9500 ?
    C23 H23 . 0.9500 ?
    C24 H24 . 0.9500 ?
    C25 H25 . 0.9500 ?
    C29 H29 . 0.9500 ?
    C30 H30 . 0.9500 ?
    C31 H31 . 0.9500 ?
    C32 H32 . 0.9500 ?
    C40 H40 . 0.9500 ?
    C41 H41 . 0.9500 ?
    C42 H42 . 0.9500 ?
    C43 H43 . 0.9500 ?
    C45 H45 . 0.9500 ?
    C46 H46 . 0.9500 ?
    C47 H47 . 0.9500 ?
    C48 H48 . 0.9500 ?
    C49 H49 . 0.9500 ?
    C98 H98 . 1.0000 ?
loop_
    _geom_angle_atom_site_label_1
    _geom_angle_atom_site_label_2
    _geom_angle_atom_site_label_3
    _geom_angle_site_symmetry_1
    _geom_angle_site_symmetry_3
    _geom_angle
    _geom_angle_publ_flag
    C28 Ir C12 . . 89.81(10) ?
    C28 Ir N1 . . 93.57(11) ?
    C12 Ir N1 . . 79.82(10) ?
    C28 Ir N17 . . 79.82(12) ?
    C12 Ir N17 . . 95.05(10) ?
    N1 Ir N17 . . 171.70(9) ?
    C28 Ir N33 . . 98.69(10) ?
    C12 Ir N33 . . 171.11(9) ?
    N1 Ir N33 . . 102.08(8) ?
    N17 Ir N33 . . 83.99(8) ?
    C28 Ir N39 . . 172.20(9) ?
    C12 Ir N39 . . 96.86(9) ?
    N1 Ir N39 . . 83.69(8) ?
    N17 Ir N39 . . 103.50(9) ?
    N33 Ir N39 . . 74.85(8) ?
    C2 N1 C10 . . 118.8(2) ?
    C2 N1 Ir . . 114.28(18) ?
    C10 N1 Ir . . 126.87(19) ?
    N1 C2 C3 . . 121.6(3) ?
    N1 C2 C11 . . 115.0(2) ?
    C3 C2 C11 . . 123.3(3) ?
    C4 C3 C2 . . 120.4(3) ?
    C3 C4 C5 . . 119.4(3) ?
    C6 C5 C4 . . 121.7(3) ?
    C6 C5 C10 . . 119.5(3) ?
    C4 C5 C10 . . 118.8(3) ?
    C7 C6 C5 . . 120.2(3) ?
    C6 C7 C8 . . 120.2(3) ?
    C9 C8 C7 . . 120.9(3) ?
    C8 C9 C10 . . 120.0(3) ?
    N1 C10 C9 . . 120.3(2) ?
    N1 C10 C5 . . 120.6(3) ?
    C9 C10 C5 . . 119.0(3) ?
    C16 C11 C12 . . 121.1(3) ?
    C16 C11 C2 . . 124.3(3) ?
    C12 C11 C2 . . 114.5(2) ?
    C13 C12 C11 . . 116.9(3) ?
    C13 C12 Ir . . 128.0(2) ?
    C11 C12 Ir . . 115.1(2) ?
    C14 C13 C12 . . 120.9(3) ?
    C15 C14 C13 . . 121.5(3) ?
    C14 C15 C16 . . 119.7(3) ?
    C15 C16 C11 . . 119.9(3) ?
    C18 N17 C26 . . 119.3(3) ?
    C18 N17 Ir . . 112.8(2) ?
    C26 N17 Ir . . 127.88(19) ?
    N17 C18 C19 . . 120.8(3) ?
    N17 C18 C27 . . 115.7(3) ?
    C19 C18 C27 . . 123.5(3) ?
    C20 C19 C18 . . 121.2(4) ?
    C19 C20 C21 . . 120.0(3) ?
    C22 C21 C20 . . 122.7(4) ?
    C22 C21 C26 . . 118.7(4) ?
    C20 C21 C26 . . 118.6(3) ?
    C23 C22 C21 . . 122.0(4) ?
    C22 C23 C24 . . 119.5(3) ?
    C25 C24 C23 . . 120.2(4) ?
    C24 C25 C26 . . 119.9(3) ?
    N17 C26 C25 . . 120.6(3) ?
    N17 C26 C21 . . 119.8(3) ?
    C25 C26 C21 . . 119.6(3) ?
    C28 C27 C32 . . 120.7(3) ?
    C28 C27 C18 . . 114.9(3) ?
    C32 C27 C18 . . 124.2(3) ?
    C27 C28 C29 . . 117.3(3) ?
    C27 C28 Ir . . 115.4(2) ?
    C29 C28 Ir . . 127.3(2) ?
    C30 C29 C28 . . 120.9(4) ?
    C31 C30 C29 . . 120.9(4) ?
    C32 C31 C30 . . 119.8(3) ?
    C31 C32 C27 . . 120.3(4) ?
    C37 N33 N34 . . 106.6(2) ?
    C37 N33 Ir . . 117.48(17) ?
    N34 N33 Ir . . 135.89(16) ?
    C35 N34 N33 . . 103.7(2) ?
    N34 C35 N36 . . 114.8(2) ?
    N34 C35 C44 . . 121.9(2) ?
    N36 C35 C44 . . 123.3(2) ?
    C37 N36 C35 . . 100.9(2) ?
    N36 C37 N33 . . 113.9(2) ?
    N36 C37 C38 . . 128.8(2) ?
    N33 C37 C38 . . 117.2(2) ?
    N39 C38 C43 . . 122.0(2) ?
    N39 C38 C37 . . 114.3(2) ?
    C43 C38 C37 . . 123.7(3) ?
    C40 N39 C38 . . 118.0(2) ?
    C40 N39 Ir . . 125.77(18) ?
    C38 N39 Ir . . 116.20(16) ?
    N39 C40 C41 . . 123.0(3) ?
    C42 C41 C40 . . 118.7(3) ?
    C41 C42 C43 . . 119.6(3) ?
    C42 C43 C38 . . 118.6(3) ?
    C49 C44 C45 . . 119.2(3) ?
    C49 C44 C35 . . 121.0(3) ?
    C45 C44 C35 . . 119.9(3) ?
    C46 C45 C44 . . 120.6(3) ?
    C47 C46 C45 . . 119.8(3) ?
    C46 C47 C48 . . 119.7(3) ?
    C49 C48 C47 . . 120.9(3) ?
    C48 C49 C44 . . 119.9(3) ?
    Cl1 C98 Cl3 . . 110.20(18) ?
    Cl1 C98 Cl2 . . 111.88(19) ?
    Cl3 C98 Cl2 . . 110.3(2) ?
    C4 C3 H3 . . 119.8 ?
    C2 C3 H3 . . 119.8 ?
    C3 C4 H4 . . 120.3 ?
    C5 C4 H4 . . 120.3 ?
    C7 C6 H6 . . 119.9 ?
    C5 C6 H6 . . 119.9 ?
    C6 C7 H7 . . 119.9 ?
    C8 C7 H7 . . 119.9 ?
    C9 C8 H8 . . 119.6 ?
    C7 C8 H8 . . 119.6 ?
    C8 C9 H9 . . 120.0 ?
    C10 C9 H9 . . 120.0 ?
    C14 C13 H13 . . 119.5 ?
    C12 C13 H13 . . 119.5 ?
    C15 C14 H14 . . 119.2 ?
    C13 C14 H14 . . 119.2 ?
    C14 C15 H15 . . 120.2 ?
    C16 C15 H15 . . 120.2 ?
    C15 C16 H16 . . 120.1 ?
    C11 C16 H16 . . 120.1 ?
    C20 C19 H19 . . 119.4 ?
    C18 C19 H19 . . 119.4 ?
    C19 C20 H20 . . 120.0 ?
    C21 C20 H20 . . 120.0 ?
    C23 C22 H22 . . 119.0 ?
    C21 C22 H22 . . 119.0 ?
    C22 C23 H23 . . 120.2 ?
    C24 C23 H23 . . 120.2 ?
    C25 C24 H24 . . 119.9 ?
    C23 C24 H24 . . 119.9 ?
    C24 C25 H25 . . 120.1 ?
    C26 C25 H25 . . 120.1 ?
    C30 C29 H29 . . 119.5 ?
    C28 C29 H29 . . 119.5 ?
    C31 C30 H30 . . 119.6 ?
    C29 C30 H30 . . 119.6 ?
    C32 C31 H31 . . 120.1 ?
    C30 C31 H31 . . 120.1 ?
    C31 C32 H32 . . 119.9 ?
    C27 C32 H32 . . 119.9 ?
    N39 C40 H40 . . 118.5 ?
    C41 C40 H40 . . 118.5 ?
    C42 C41 H41 . . 120.7 ?
    C40 C41 H41 . . 120.7 ?
    C41 C42 H42 . . 120.2 ?
    C43 C42 H42 . . 120.2 ?
    C42 C43 H43 . . 120.7 ?
    C38 C43 H43 . . 120.7 ?
    C46 C45 H45 . . 119.7 ?
    C44 C45 H45 . . 119.7 ?
    C47 C46 H46 . . 120.1 ?
    C45 C46 H46 . . 120.1 ?
    C46 C47 H47 . . 120.1 ?
    C48 C47 H47 . . 120.1 ?
    C49 C48 H48 . . 119.6 ?
    C47 C48 H48 . . 119.6 ?
    C48 C49 H49 . . 120.1 ?
    C44 C49 H49 . . 120.1 ?
    Cl1 C98 H98 . . 108.1 ?
    Cl3 C98 H98 . . 108.1 ?
    Cl2 C98 H98 . . 108.1 ?
data_global
_journal_date_recd_electronic     2010-09-24
_journal_date_accepted     2010-09-27
_journal_name_full     'Acta Crystallographica, Section E'
_journal_year     2010
_journal_volume     66
_journal_issue     11
_journal_page_first     m1408
_journal_page_last     m1409
_journal_paper_category     QM
_journal_coeditor_code     BT5363
_publ_contact_author
;
        Peter G. Jones
        Institut f\"ur Anorganische und Analytische Chemie
        Technische Universit\"at Braunschweig
        Postfach 3329
        38023 Braunschweig
        Germany
;
_publ_contact_author_email     p.jones@tu-bs.de
_publ_contact_author_fax     '049 531 391-5387'
_publ_contact_author_phone     '049 531 391-5382'
_publ_section_title
;\
<i>mer</i>-[3-Phenyl-5-(2-pyridyl-\k<i>N</i>)-1,2,4-triazol-1-ido-\
\k<i>N</i>^1^]bis(2-quinolylphenyl-\k^2^<i>C</i>^1^,<i>N</i>)iridium(III)
deuterochloroform disolvate
;
loop_
    _publ_author_name
    _publ_author_address
    'Jones, Peter G.'
;     Institut f\"ur Anorganische und Analytische Chemie
      Technical University of Braunschweig
      Postfach 3329
      38023 Braunschweig
      Germany
;
    'Freund, Andreas'
;     Labor f\"ur Elektrooptik am Institut f\"ur Hochfrequenztechnik
      Technical University of Braunschweig
      Postfach 3329
      38023 Braunschweig
      Germany
;
    'Debeaux, Marc'
;     Labor f\"ur Elektrooptik am Institut f\"ur Hochfrequenztechnik
      Technical University of Braunschweig
      Postfach 3329
      38023 Braunschweig
      Germany
;
    'Kowalsky, Wolfgang'
;     Labor f\"ur Elektrooptik am Institut f\"ur Hochfrequenztechnik
      Technical University of Braunschweig
      Postfach 3329
      38023 Braunschweig
      Germany
;
    'Johannes, Hans-Hermann'
;     Labor f\"ur Elektrooptik am Institut f\"ur Hochfrequenztechnik
      Technical University of Braunschweig
      Postfach 3329
      38023 Braunschweig
      Germany
;
