# Supplementary material for: mer-[3-Phenyl-5-(2-pyridyl-κN)-1,2,4-triazol-1-ido-κN 1]bis­(2-quinolylphenyl-κ2 C 1,N)iridium(III) deuterochloro­form disolvate
Source: Acta Crystallogr Sect E Struct Rep Online. 2010 Oct 13;66(Pt 11):m1408–9. doi: 10.1107/S1600536810038596 (PMC3009293; doi:10.1107/S1600536810038596)
Supplement: Supplementary file 2 [file e-66-m1408-Isup2.hkl]

# 
# h,k,l, Fc-squared, Fo-squared, sigma(Fo-squared) and status flag 
# 
data_I
_shelx_title ' amigo in P-1' 
_shelx_refln_list_code          4 
_shelx_F_calc_maximum      296.18 
_exptl_crystal_F_000      1044.00 
_reflns_d_resolution_high  0.7500 
 
loop_ 
 _symmetry_equiv_pos_as_xyz 
 'x, y, z' 
 '-x, -y, -z' 
 
_cell_length_a     9.1399 
_cell_length_b    12.4430 
_cell_length_c    17.6762 
_cell_angle_alpha  81.493 
_cell_angle_beta   81.509 
_cell_angle_gamma  85.193 
 
_shelx_F_squared_multiplier     1.000 
 
loop_ 
 _refln_index_h 
 _refln_index_k 
 _refln_index_l 
 _refln_F_squared_calc 
 _refln_F_squared_meas 
 _refln_F_squared_sigma 
 _refln_observed_status 
   1   0   0    36631.10    35627.89   1083.61 o 
   2   0   0    52635.08    55694.54    268.91 o 
   3   0   0     1133.42     1085.98     38.01 o 
   4   0   0    27499.65    29298.95    184.83 o 
   5   0   0     7504.04     7609.68     98.44 o 
   6   0   0     9532.57     9459.09    121.45 o 
   7   0   0     2625.94     2384.30     74.11 o 
   8   0   0      389.35      397.29     70.96 o 
   9   0   0     1091.68     1030.65    121.73 o 
  10   0   0      496.75      568.65    153.60 o 
  11   0   0      288.57      271.60    157.98 o 
  12   0   0       77.15       74.40    191.26 o 
 -11   1   0     3332.66     3048.45    259.57 o 
 -10   1   0     4501.92     4513.16    243.05 o 
  -9   1   0     4328.63     4249.58    172.85 o 
  -8   1   0     6568.28     6681.33    157.72 o 
  -7   1   0     4285.77     4387.00    118.03 o 
  -6   1   0     2945.12     2851.92     93.99 o 
  -5   1   0       54.95       73.23     21.71 o 
  -4   1   0     3412.79     3288.93     56.73 o 
  -3   1   0     2115.54     2157.65     39.43 o 
  -2   1   0     4748.24     4913.80     46.17 o 
  -1   1   0     6420.44     6575.60     47.99 o 
   1   1   0     4345.35     4163.09     40.47 o 
   2   1   0     2050.17     2145.92     30.51 o 
   3   1   0     3528.87     3682.26     44.94 o 
   4   1   0     8906.69     9269.08     91.77 o 
   5   1   0    15373.22    16197.57    140.86 o 
   6   1   0     8114.75     8194.46    122.03 o 
   7   1   0     8270.30     8405.60    135.30 o 
   8   1   0     5520.97     5705.82    136.54 o 
   9   1   0     5459.47     5332.87    259.04 o 
  10   1   0     4926.69     4848.33    282.36 o 
  11   1   0     3200.13     3526.89    237.21 o 
  12   1   0     1942.45     2114.57    223.38 o 
 -11   2   0      474.30      354.88    185.70 o 
 -10   2   0     1464.14     1438.48    175.44 o 
  -9   2   0     3191.13     3024.24    145.82 o 
  -8   2   0     5254.60     5283.55    169.69 o 
  -7   2   0     4492.44     4551.61    144.61 o 
  -6   2   0     7934.53     7417.42    121.16 o 
  -5   2   0    11011.45    10700.90    131.64 o 
  -4   2   0    49881.92    52845.72    391.73 o 
  -3   2   0    37774.15    39678.61    218.24 o 
  -2   2   0    80528.30    85171.88    355.61 o 
  -1   2   0     4504.99     4885.78     52.99 o 
   0   2   0    49635.96    45490.61    206.28 o 
   1   2   0     8421.89     8658.00     59.63 o 
   2   2   0     7517.89     7494.29     64.81 o 
   3   2   0     6622.92     6557.38     64.26 o 
   4   2   0     7042.44     7040.55     74.13 o 
   5   2   0     2760.14     2811.47     59.85 o 
   6   2   0     2609.40     2671.47     77.71 o 
   7   2   0     1127.14     1176.01     64.89 o 
   8   2   0     1059.21      995.63     81.68 o 
   9   2   0      155.98      148.42    141.63 o 
  10   2   0        6.43        9.49    173.55 o 
  11   2   0       41.91       71.66    181.30 o 
  12   2   0      164.50      176.76    186.04 o 
 -11   3   0     3293.34     3275.44    260.38 o 
 -10   3   0     2352.41     2183.84    203.02 o 
  -9   3   0     2072.39     2057.93    141.46 o 
  -8   3   0      629.71      584.49     82.94 o 
  -7   3   0       30.75       14.44     84.51 o 
  -6   3   0     1204.57     1186.28     82.99 o 
  -5   3   0      125.78      175.25     45.13 o 
  -4   3   0     3447.61     3331.22     59.48 o 
  -3   3   0     1995.13     1989.22     54.02 o 
  -2   3   0      288.21      282.21     25.92 o 
  -1   3   0     7665.87     7609.97     59.12 o 
   0   3   0     3640.86     3840.61     54.02 o 
   1   3   0    40000.46    40472.91    302.00 o 
   2   3   0     1614.00     1544.36     41.00 o 
   3   3   0    24145.87    25270.80    236.23 o 
   4   3   0     5878.93     5827.36     94.28 o 
   5   3   0    29065.43    30120.45    186.57 o 
   6   3   0     8922.69     8918.13    116.09 o 
   7   3   0     7883.26     8052.29    155.54 o 
   8   3   0     8930.75     8655.06    201.81 o 
   9   3   0     3256.82     3505.81    240.30 o 
  10   3   0     3776.27     3770.58    268.61 o 
  11   3   0     2394.27     2358.21    252.47 o 
 -11   4   0     1816.47     1609.75    294.67 o 
 -10   4   0     1812.58     1823.45    191.92 o 
  -9   4   0     4891.87     4906.08    199.20 o 
  -8   4   0     4432.77     4358.60    150.79 o 
  -7   4   0     7152.67     7688.39    184.23 o 
  -6   4   0    10384.62    10426.15    158.42 o 
  -5   4   0    16506.60    16553.80    164.75 o 
  -4   4   0    12748.84    12930.36    119.13 o 
  -3   4   0    18285.21    18350.19    164.78 o 
  -2   4   0    15060.43    15453.07    113.57 o 
  -1   4   0    12563.40    12422.80    101.27 o 
   0   4   0      196.99      238.63     32.05 o 
   1   4   0    12502.03    12184.90    144.12 o 
   2   4   0      381.72      334.75     34.51 o 
   3   4   0     4790.00     4654.44     68.23 o 
   4   4   0     8219.20     8773.99    119.96 o 
   5   4   0     1161.62     1259.51     48.01 o 
   6   4   0      661.58      619.80     48.98 o 
   7   4   0      424.70      407.37     80.26 o 
   8   4   0      142.74       74.72     78.66 o 
   9   4   0      325.80      326.50    128.85 o 
  10   4   0      176.95      161.07    175.32 o 
  11   4   0      679.97      829.17    203.17 o 
 -11   5   0     1048.88     1023.02    203.61 o 
 -10   5   0      612.99      776.70    155.84 o 
  -9   5   0      241.51      267.45    128.22 o 
  -8   5   0      683.17      692.08    103.51 o 
  -7   5   0      523.98      389.13     82.53 o 
  -6   5   0      707.12      666.43     65.62 o 
  -5   5   0      180.10      208.81     38.89 o 
  -4   5   0      943.12      940.37     49.72 o 
  -3   5   0     3060.47     3097.05     72.77 o 
  -2   5   0     2964.82     2946.36     64.10 o 
  -1   5   0     2078.00     1932.50     52.88 o 
   0   5   0     7136.27     6956.80     86.12 o 
   1   5   0    31200.94    32578.29    265.17 o 
   2   5   0     8924.58     8819.78    126.02 o 
   3   5   0    25804.96    27010.49    256.34 o 
   4   5   0    10198.61     9659.08    148.18 o 
   5   5   0     9872.91    10045.97    187.51 o 
   6   5   0     8238.15     8258.46    165.50 o 
   7   5   0     3970.76     3957.77    136.78 o 
   8   5   0     4860.98     4866.79    193.50 o 
   9   5   0     1409.82     1655.95    167.82 o 
  10   5   0     2663.42     2633.96    241.09 o 
  11   5   0     1054.96     1143.45    202.05 o 
 -10   6   0     2571.70     2031.90    252.99 o 
  -9   6   0     4231.47     4357.53    299.49 o 
  -8   6   0     5996.18     5865.45    220.03 o 
  -7   6   0    11885.84    11173.94    245.38 o 
  -6   6   0     8141.96     8348.79    185.51 o 
  -5   6   0    11251.45    10863.38    139.34 o 
  -4   6   0     5492.88     5394.70    107.87 o 
  -3   6   0    13182.83    12920.11    163.57 o 
  -2   6   0     2784.58     2699.79     68.51 o 
  -1   6   0    15016.39    14264.79    160.97 o 
   0   6   0      714.08      624.87     36.98 o 
   1   6   0     5355.38     5585.50    148.29 o 
   2   6   0     2113.69     2155.24     92.99 o 
   3   6   0      130.24      135.35     48.95 o 
   4   6   0       69.19       57.21     29.67 o 
   5   6   0     1627.51     1640.82     87.80 o 
   6   6   0      449.54      462.25     83.23 o 
   7   6   0     1134.00     1092.73    108.63 o 
   8   6   0       87.76      153.96    108.44 o 
   9   6   0      797.34      881.60    160.71 o 
  10   6   0      531.46      616.01    189.58 o 
  11   6   0     1811.64     2039.15    241.02 o 
 -10   7   0       87.44      101.85    234.26 o 
  -9   7   0      109.76       76.20    218.23 o 
  -8   7   0      286.63      221.63    116.42 o 
  -7   7   0       91.36      129.76     95.48 o 
  -6   7   0      453.83      596.14     85.29 o 
  -5   7   0      229.40      254.45     48.53 o 
  -4   7   0     5264.80     5099.40     94.81 o 
  -3   7   0     6990.05     7022.14    110.30 o 
  -2   7   0     8715.45     8455.84    120.13 o 
  -1   7   0    11659.43    11249.07    139.94 o 
   0   7   0     4831.93     4575.49    121.65 o 
   1   7   0     8174.72     7975.97    140.52 o 
   2   7   0     8094.94     7780.93    158.39 o 
   3   7   0     9499.21     9027.17    153.28 o 
   4   7   0     7164.60     6640.98    142.94 o 
   5   7   0     1766.06     1602.56     64.22 o 
   6   7   0     5941.50     5885.73    192.81 o 
   7   7   0     2670.26     3004.43    161.81 o 
   8   7   0     3250.64     3236.37    178.62 o 
   9   7   0      967.40     1037.32    141.79 o 
  10   7   0     1145.07     1135.37    205.66 o 
  11   7   0      481.32      459.50    240.84 o 
 -10   8   0     2936.19     2756.07    357.35 o 
  -9   8   0     3878.97     3850.70    367.17 o 
  -8   8   0     4572.76     4682.92    258.77 o 
  -7   8   0     7624.04     6595.98    295.06 o 
  -6   8   0     5461.56     5050.85    209.46 o 
  -5   8   0     4849.64     4573.90    159.35 o 
  -4   8   0     2129.19     1959.62     75.14 o 
  -3   8   0     4153.18     3905.37    100.54 o 
  -2   8   0     3394.61     3297.59     91.68 o 
  -1   8   0     2487.21     2412.54     75.40 o 
   0   8   0     2712.78     2972.82    110.82 o 
   1   8   0      118.66       95.68     54.59 o 
   2   8   0      447.84      368.38     80.73 o 
   3   8   0      845.26      751.29     83.75 o 
   4   8   0       57.72       70.76     50.62 o 
   5   8   0      415.19      379.12     67.55 o 
   6   8   0      396.69      474.62    102.44 o 
   7   8   0     1300.76     1253.62    124.56 o 
   8   8   0     1249.10     1517.11    153.59 o 
   9   8   0     2663.88     2681.36    187.30 o 
  10   8   0     1095.81     1056.34    244.56 o 
  -9   9   0       47.91       69.05    253.07 o 
  -8   9   0     1130.07      979.41    172.40 o 
  -7   9   0     1025.17      890.03    168.29 o 
  -6   9   0     4309.00     3881.84    227.60 o 
  -5   9   0     3295.40     3047.55    189.37 o 
  -4   9   0     3850.21     3684.89    199.19 o 
  -3   9   0     3938.98     3854.28    132.25 o 
  -2   9   0     7414.53     6988.83    154.06 o 
  -1   9   0     8414.29     8188.61    155.18 o 
   0   9   0     9466.71     9535.32    183.41 o 
   1   9   0     8316.34     8422.77    152.25 o 
   2   9   0    10600.91    10548.58    170.72 o 
   3   9   0     3317.04     3438.42    126.01 o 
   4   9   0     7988.50     7845.50    174.52 o 
   5   9   0     2769.37     2890.24    159.24 o 
   6   9   0     1589.90     1836.79    139.46 o 
   7   9   0     2101.24     1989.79    150.96 o 
   8   9   0     1288.73     1334.85    148.55 o 
   9   9   0     2013.00     2091.23    204.35 o 
  10   9   0      599.09      706.84    248.15 o 
  -9  10   0     2126.67     1889.29    314.61 o 
  -8  10   0     2356.43     2666.00    244.93 o 
  -7  10   0     1726.54     1825.71    207.65 o 
  -6  10   0     2437.10     2451.46    223.14 o 
  -5  10   0     1309.09     1320.29    163.40 o 
  -4  10   0     1484.07     1468.90    153.11 o 
  -3  10   0     1105.30     1046.71    121.86 o 
  -2  10   0      616.27      516.95     76.04 o 
  -1  10   0       60.98       71.30     75.54 o 
   0  10   0       13.74       64.81     72.18 o 
   1  10   0      638.06      733.68     84.57 o 
   2  10   0       15.73       36.88     73.83 o 
   3  10   0      655.15      606.78     84.62 o 
   4  10   0     2585.60     2667.60    144.98 o 
   5  10   0     3227.79     3085.45    184.89 o 
   6  10   0     1992.35     2081.15    153.86 o 
   7  10   0     4134.99     4070.49    188.78 o 
   8  10   0     2732.53     2747.81    210.72 o 
   9  10   0     4675.77     4471.77    284.65 o 
  10  10   0     1624.17     1772.24    281.70 o 
  -8  11   0     1638.86     1598.01    264.30 o 
  -7  11   0     1128.00     1053.38    208.43 o 
  -6  11   0     3486.77     3287.47    252.22 o 
  -5  11   0     3816.37     3690.98    229.40 o 
  -4  11   0     4852.08     4724.00    249.67 o 
  -3  11   0     5423.65     5160.03    213.16 o 
  -2  11   0     6487.08     6207.54    220.73 o 
  -1  11   0     4210.15     4151.88    155.67 o 
   0  11   0     4486.71     4432.97    157.87 o 
   1  11   0     4752.55     4841.29    150.78 o 
   2  11   0     3833.96     3827.27    153.31 o 
   3  11   0     2222.32     2333.38    133.75 o 
   4  11   0      625.99      657.86    125.17 o 
   5  11   0     3090.82     3135.17    194.36 o 
   6  11   0      333.48      318.77    125.31 o 
   7  11   0     1699.00     1803.74    157.15 o 
   8  11   0       76.80       90.51    169.36 o 
   9  11   0      260.51      200.11    210.01 o 
  -7  12   0      455.67      477.35    198.19 o 
  -6  12   0      703.59      793.96    194.41 o 
  -5  12   0      212.26      243.10    157.63 o 
  -4  12   0       29.41      114.98    164.30 o 
  -3  12   0       13.64       49.42    145.70 o 
  -2  12   0       77.65       81.40    148.31 o 
  -1  12   0      185.72      119.45    141.58 o 
   0  12   0     1153.94     1193.06    112.57 o 
   1  12   0     1234.33     1197.30    128.95 o 
   2  12   0     2655.49     2702.82    151.28 o 
   3  12   0     3186.26     3025.17    175.01 o 
   4  12   0     2787.53     2666.40    187.75 o 
   5  12   0     2788.55     2579.63    192.22 o 
   6  12   0     2037.89     2048.79    183.05 o 
   7  12   0     3347.42     3747.64    263.05 o 
   8  12   0     1818.94     1741.41    237.36 o 
  -6  13   0     2000.38     2165.29    271.32 o 
  -5  13   0     3476.44     3207.96    281.32 o 
  -4  13   0     3744.49     3616.44    254.93 o 
  -3  13   0     1506.06     1518.34    193.09 o 
  -2  13   0     3657.01     3655.33    237.95 o 
  -1  13   0     2869.46     3034.33    198.61 o 
   0  13   0     2195.15     2459.58    175.50 o 
   1  13   0     1656.14     1773.55    141.83 o 
   2  13   0      825.40      609.66    120.33 o 
   3  13   0     1183.99     1170.44    160.91 o 
   4  13   0       85.68       89.39    150.43 o 
   5  13   0     1893.12     1978.04    205.17 o 
   6  13   0       45.23       74.19    158.86 o 
   7  13   0      120.96      125.54    179.52 o 
  -5  14   0      111.75       86.54    204.47 o 
  -4  14   0      141.69      250.86    183.84 o 
  -3  14   0      226.97      260.46    180.52 o 
  -2  14   0      661.58      569.71    190.51 o 
  -1  14   0     1525.62     1437.59    211.41 o 
   0  14   0     2485.54     2584.70    222.09 o 
   1  14   0     1007.00     1049.49    174.11 o 
   2  14   0     1759.71     1914.88    186.46 o 
   3  14   0     1255.09     1586.70    185.95 o 
   4  14   0     2486.32     2697.08    254.43 o 
   5  14   0     3195.38     3111.25    257.20 o 
   6  14   0     2077.35     2164.64    214.68 o 
  -4  15   0     1889.48     2082.07    227.78 o 
  -3  15   0     1099.45     1192.47    207.81 o 
  -2  15   0     1397.34     1355.12    210.04 o 
  -1  15   0     1963.72     1995.86    231.72 o 
   0  15   0      848.46      743.97    193.81 o 
   1  15   0      487.23      591.96    188.14 o 
   2  15   0      332.78      431.91    217.18 o 
   3  15   0      508.64      424.61    175.03 o 
   4  15   0       27.89       81.89    181.81 o 
   5  15   0        9.91       29.27    196.74 o 
  -1  16   0     1033.27     1330.00    226.54 o 
   0  16   0     1355.11     1516.63    224.30 o 
   1  16   0     2103.23     2527.73    283.40 o 
   2  16   0     1148.60     1266.67    229.74 o 
   3  16   0      903.89      924.21    271.57 o 
  -2 -16   1      316.67      308.25    226.34 o 
  -1 -16   1      573.22      594.58    226.11 o 
   0 -16   1      372.82      418.58    187.36 o 
   1 -16   1      345.34      421.25    195.66 o 
  -5 -15   1     2330.02     2512.32    250.66 o 
  -4 -15   1     1005.85     1031.82    198.55 o 
  -3 -15   1     1695.06     1755.00    212.83 o 
  -2 -15   1     1668.69     1541.91    252.38 o 
  -1 -15   1     1207.08     1428.05    181.60 o 
   0 -15   1     2787.81     2845.71    226.49 o 
   1 -15   1     1290.77     1355.47    193.67 o 
   2 -15   1      570.48      482.39    182.68 o 
   3 -15   1      678.58      640.20    193.14 o 
   4 -15   1      662.59      724.14    195.30 o 
  -6 -14   1       96.11       82.79    175.69 o 
  -5 -14   1      552.41      553.15    178.30 o 
  -4 -14   1      635.33      652.67    184.68 o 
  -3 -14   1      931.98      991.09    196.34 o 
  -2 -14   1     1502.75     1546.31    174.25 o 
  -1 -14   1      730.82      873.45    154.01 o 
   0 -14   1     2196.69     2222.91    194.99 o 
   1 -14   1     1645.73     1704.57    182.91 o 
   2 -14   1     1855.81     1886.02    209.66 o 
   3 -14   1     1430.55     1521.80    188.95 o 
   4 -14   1     2054.20     2249.91    232.42 o 
   5 -14   1     2530.39     2351.87    275.58 o 
  -7 -13   1     1833.35     1954.91    207.87 o 
  -6 -13   1     2609.29     2692.55    213.85 o 
  -5 -13   1     1767.32     1566.46    176.77 o 
  -4 -13   1     2202.15     2394.87    193.90 o 
  -3 -13   1      898.17      937.06    156.62 o 
  -2 -13   1     2665.14     2573.04    170.75 o 
  -1 -13   1     2830.50     2631.41    160.84 o 
   0 -13   1     2272.11     2242.88    177.40 o 
   1 -13   1     1661.58     1466.52    166.17 o 
   2 -13   1      201.18      218.91    159.61 o 
   3 -13   1       60.12       65.84    154.76 o 
   4 -13   1        1.55       25.60    176.83 o 
   5 -13   1      108.02      108.21    201.20 o 
   6 -13   1      178.65      130.11    201.26 o 
  -8 -12   1      211.32      174.15    170.08 o 
  -7 -12   1      324.13      312.90    145.63 o 
  -6 -12   1      568.78      572.06    157.88 o 
  -5 -12   1     1482.49     1483.30    179.54 o 
  -4 -12   1     1849.09     1936.02    187.82 o 
  -3 -12   1      885.87      965.25    127.78 o 
  -2 -12   1     3809.76     4196.95    158.87 o 
  -1 -12   1     2380.09     2403.40    138.08 o 
   0 -12   1     3680.17     3816.38    186.96 o 
   1 -12   1     6514.44     6636.78    289.16 o 
   2 -12   1     3616.30     3744.95    217.91 o 
   3 -12   1     5243.98     5389.72    261.25 o 
   4 -12   1     2052.96     2389.81    203.96 o 
   5 -12   1     5805.21     6034.55    297.91 o 
   6 -12   1     1263.15     1042.63    208.38 o 
   7 -12   1     1496.94     1311.01    214.06 o 
  -9 -11   1     2891.02     3169.33    263.74 o 
  -8 -11   1     2735.49     2758.79    206.58 o 
  -7 -11   1     1148.28     1228.37    142.15 o 
  -6 -11   1     3418.98     3577.07    198.63 o 
  -5 -11   1     2412.48     2374.25    179.92 o 
  -4 -11   1     5029.45     4721.10    214.95 o 
  -3 -11   1     1998.77     1780.06    128.34 o 
  -2 -11   1     1046.77     1007.04    105.63 o 
  -1 -11   1       83.02       59.78     87.98 o 
   0 -11   1      224.20      166.74     85.40 o 
   1 -11   1      174.24      150.90     82.23 o 
   2 -11   1      161.64      123.43    113.92 o 
   3 -11   1     1156.89     1001.22    133.31 o 
   4 -11   1      878.25      823.09    132.28 o 
   5 -11   1      906.23      915.00    154.36 o 
   6 -11   1     1209.58     1101.51    209.58 o 
   7 -11   1     1403.95     1365.39    207.52 o 
   8 -11   1     2001.66     1680.07    328.85 o 
  -9 -10   1      804.46      703.61    179.61 o 
  -8 -10   1     1106.86     1187.83    156.87 o 
  -7 -10   1     1728.49     1617.31    155.63 o 
  -6 -10   1     1028.86     1234.72    133.57 o 
  -5 -10   1     2805.69     2852.90    162.03 o 
  -4 -10   1     5528.92     5749.06    181.75 o 
  -3 -10   1     2284.82     2365.79    130.87 o 
  -2 -10   1     3285.09     3452.82    123.17 o 
  -1 -10   1     3431.15     3597.78    146.76 o 
   0 -10   1     4238.53     4220.51    146.81 o 
   1 -10   1    11670.30    11565.61    248.98 o 
   2 -10   1     4414.56     4182.46    138.56 o 
   3 -10   1     2308.66     2390.52    153.47 o 
   4 -10   1      762.34      845.78    125.69 o 
   5 -10   1     3851.41     3745.07    206.27 o 
   6 -10   1     2645.19     2483.76    231.82 o 
   7 -10   1     2086.15     1997.08    209.87 o 
   8 -10   1      421.32      238.63    210.25 o 
   9 -10   1      229.79      225.76    272.88 o 
 -10  -9   1     2716.46     2900.55    283.12 o 
  -9  -9   1     2455.96     2465.99    228.24 o 
  -8  -9   1     3682.16     3472.71    225.11 o 
  -7  -9   1     2333.88     2231.35    160.77 o 
  -6  -9   1     2946.26     2650.39    159.55 o 
  -5  -9   1      208.29      260.06    108.75 o 
  -4  -9   1      340.91      291.31     87.50 o 
  -3  -9   1     1867.17     1948.68    119.46 o 
  -2  -9   1      243.54      108.76     77.08 o 
  -1  -9   1      227.56      206.50     63.01 o 
   0  -9   1     1178.86     1171.95     87.46 o 
   1  -9   1      390.35      343.45     59.97 o 
   2  -9   1     2275.19     2058.51     96.13 o 
   3  -9   1      415.02      336.99    107.01 o 
   4  -9   1     4206.22     4184.97    176.33 o 
   5  -9   1     1314.63     1519.48    148.99 o 
   6  -9   1     6907.69     7109.65    250.42 o 
   7  -9   1     1920.47     2285.35    219.87 o 
   8  -9   1     3870.19     4247.74    311.65 o 
   9  -9   1     1421.15     1342.17    288.23 o 
 -10  -8   1     1532.71     1635.64    223.65 o 
  -9  -8   1     1115.39     1078.23    157.69 o 
  -8  -8   1     1969.68     2005.58    187.65 o 
  -7  -8   1     2444.77     2399.66    147.62 o 
  -6  -8   1     3073.82     3106.87    159.56 o 
  -5  -8   1     1844.91     1885.75    107.23 o 
  -4  -8   1     8315.99     8006.06    187.66 o 
  -3  -8   1     9245.28     8706.80    189.82 o 
  -2  -8   1     7112.34     7062.35    184.30 o 
  -1  -8   1     7755.61     7671.07    157.44 o 
   0  -8   1     4101.38     3874.74    125.10 o 
   1  -8   1     3199.01     3078.08     89.65 o 
   2  -8   1     7634.47     7234.25    157.75 o 
   3  -8   1     5740.92     5305.27    145.19 o 
   4  -8   1     5409.54     5378.31    152.53 o 
   5  -8   1     2666.77     2440.77    143.16 o 
   6  -8   1     2348.24     2155.88    155.93 o 
   7  -8   1      115.38       53.97    147.47 o 
   8  -8   1      146.01       90.76    142.03 o 
   9  -8   1       52.93        3.92    237.00 o 
  10  -8   1      229.95      254.54    260.28 o 
 -11  -7   1     1944.08     1836.89    245.22 o 
 -10  -7   1     1897.66     1949.78    236.61 o 
  -9  -7   1     1751.66     1856.72    194.60 o 
  -8  -7   1     2147.27     1953.31    172.46 o 
  -7  -7   1     1686.74     1602.50    125.02 o 
  -6  -7   1      736.15      712.56    103.39 o 
  -5  -7   1      843.10      697.07     44.83 o 
  -4  -7   1       32.05       37.73     42.52 o 
  -3  -7   1      100.75      172.18     55.30 o 
  -2  -7   1      462.88      507.89     69.12 o 
  -1  -7   1     2011.78     1897.20     94.52 o 
   0  -7   1     3710.05     3648.22     97.92 o 
   1  -7   1     5760.49     5800.61    113.65 o 
   2  -7   1     7007.74     6746.02    137.22 o 
   3  -7   1     4561.34     4557.67    126.70 o 
   4  -7   1     9677.73     9557.46    209.71 o 
   5  -7   1     4456.66     4612.95    165.29 o 
   6  -7   1     9691.55     9244.83    208.44 o 
   7  -7   1     4144.96     4087.61    179.65 o 
   8  -7   1     4650.10     4855.17    234.17 o 
   9  -7   1     2250.08     2389.60    301.31 o 
  10  -7   1     2888.98     3012.72    335.11 o 
 -11  -6   1     1742.92     2058.74    238.32 o 
 -10  -6   1     2166.88     2439.91    243.87 o 
  -9  -6   1     2986.35     2824.95    212.43 o 
  -8  -6   1     3876.30     4091.04    190.51 o 
  -7  -6   1     5997.67     5828.78    187.04 o 
  -6  -6   1     7473.93     7478.79    190.83 o 
  -5  -6   1     6492.81     6157.88    151.43 o 
  -4  -6   1     8190.35     7957.23    135.26 o 
  -3  -6   1     8423.68     8326.02    152.37 o 
  -2  -6   1    12334.05    12118.17    164.43 o 
  -1  -6   1     5511.87     5543.76    149.84 o 
   0  -6   1    16625.04    15979.35    153.71 o 
   1  -6   1     3677.36     3634.48     80.93 o 
   2  -6   1    17641.23    17148.15    191.77 o 
   3  -6   1      214.11      182.16     65.22 o 
   4  -6   1     2311.30     2286.19     94.84 o 
   5  -6   1      251.17      201.00     22.90 o 
   6  -6   1       19.30       18.41     70.10 o 
   7  -6   1     1544.16     1349.25    117.15 o 
   8  -6   1      502.33      339.25     95.20 o 
   9  -6   1      917.71      961.80    200.01 o 
  10  -6   1      538.08      511.95    195.17 o 
 -11  -5   1     1504.74     1407.96    220.55 o 
 -10  -5   1      714.87      857.32    191.41 o 
  -9  -5   1      582.92      480.51    116.78 o 
  -8  -5   1      379.89      450.29    110.76 o 
  -7  -5   1       39.87       50.20     76.27 o 
  -6  -5   1      306.59      353.57     51.76 o 
  -5  -5   1      487.64      436.80     57.70 o 
  -4  -5   1      516.06      544.95     38.17 o 
  -3  -5   1    16193.16    16832.84    179.67 o 
  -2  -5   1     5853.91     6111.94     99.26 o 
  -1  -5   1    18979.95    18904.22    161.76 o 
   0  -5   1     2400.54     2178.28     57.33 o 
   1  -5   1    11621.09    11313.65    121.71 o 
   2  -5   1     8414.81     8035.23    134.38 o 
   3  -5   1    10529.08    10525.98    150.18 o 
   4  -5   1    10218.79     9919.01    144.00 o 
   5  -5   1     8906.10     8636.19    154.88 o 
   6  -5   1     4249.89     4183.54    104.60 o 
   7  -5   1     5236.60     5031.92    157.52 o 
   8  -5   1     7335.03     7107.51    204.09 o 
   9  -5   1     4906.55     5089.27    228.51 o 
  10  -5   1     3373.27     3069.48    185.91 o 
  11  -5   1     2123.93     2105.51    236.43 o 
 -11  -4   1     2369.64     2338.30    253.11 o 
 -10  -4   1     2642.57     2664.17    235.18 o 
  -9  -4   1     4860.62     5215.50    210.22 o 
  -8  -4   1     3581.68     3758.46    169.36 o 
  -7  -4   1     7604.79     7376.78    175.11 o 
  -6  -4   1    11704.67    11591.34    153.91 o 
  -5  -4   1     8394.35     8269.38    107.68 o 
  -4  -4   1     4974.76     4807.08     76.24 o 
  -3  -4   1     4795.43     4488.68     74.93 o 
  -2  -4   1    17165.68    17457.42    166.94 o 
   0  -4   1    10076.24     9466.81    112.67 o 
   1  -4   1     1745.38     1695.72     47.15 o 
   2  -4   1     2362.87     2305.39     77.14 o 
   3  -4   1      101.83      136.45     35.94 o 
   4  -4   1     1099.91     1197.49     44.02 o 
   5  -4   1     3915.21     4141.25     92.57 o 
   6  -4   1     1907.92     1746.96     84.16 o 
   7  -4   1     1677.77     1532.25    101.98 o 
   8  -4   1      408.18      301.92     89.46 o 
   9  -4   1      688.80      741.06    128.35 o 
  10  -4   1      929.03     1007.70    160.88 o 
  11  -4   1     2325.94     2362.63    239.83 o 
 -11  -3   1      519.39      600.30    193.00 o 
 -10  -3   1       47.46       74.08    174.15 o 
  -9  -3   1        5.57       16.27    118.42 o 
  -8  -3   1        5.49       17.30     97.70 o 
  -7  -3   1     4067.25     4142.52    124.06 o 
  -6  -3   1     1027.80      933.58     50.32 o 
  -5  -3   1     7719.34     8043.71    113.92 o 
  -4  -3   1      139.96      149.82     31.35 o 
  -3  -3   1    23821.77    24376.13    142.26 o 
  -2  -3   1      939.79     1009.69     32.92 o 
  -1  -3   1    17423.76    17191.41    131.11 o 
   0  -3   1     2479.48     2314.69     40.96 o 
   1  -3   1    20700.38    20976.44    171.31 o 
   2  -3   1     6909.38     7058.18     84.84 o 
   3  -3   1    28333.79    28469.16    244.04 o 
   4  -3   1    10323.47    10279.88    125.06 o 
   5  -3   1    21427.11    21472.70    173.56 o 
   6  -3   1    11008.06    11088.73    160.41 o 
   7  -3   1    10344.48    10725.34    200.74 o 
   8  -3   1     6219.40     6199.13    154.64 o 
   9  -3   1     3649.39     3497.67    173.06 o 
  10  -3   1     1522.00     1469.30    197.42 o 
  11  -3   1      121.51      122.84    193.06 o 
 -11  -2   1     4800.50     4372.04    284.03 o 
 -10  -2   1     4856.28     5233.39    275.98 o 
  -9  -2   1     5426.92     5555.74    225.39 o 
  -8  -2   1     2517.55     2542.31    127.15 o 
  -7  -2   1     7247.18     7167.39    129.18 o 
  -6  -2   1     4404.36     4364.93     82.60 o 
  -5  -2   1    13169.51    13268.43    178.81 o 
  -4  -2   1     4606.07     4835.88     68.97 o 
  -3  -2   1     2203.01     2077.81     37.64 o 
  -2  -2   1     1889.58     1863.44     28.96 o 
  -1  -2   1    20943.89    21001.35    153.43 o 
   1  -2   1     6920.30     7131.84     62.46 o 
   2  -2   1    34153.57    34898.31    201.15 o 
   3  -2   1     8666.87     9548.61     96.75 o 
   4  -2   1     3481.87     3553.53     70.57 o 
   5  -2   1      731.82      725.72     54.79 o 
   6  -2   1      798.85      804.96     50.07 o 
   7  -2   1     3902.07     3865.43    113.37 o 
   8  -2   1     5215.33     5331.04    163.90 o 
   9  -2   1     4493.55     4603.60    173.21 o 
  10  -2   1     3561.52     3667.70    219.71 o 
  11  -2   1     2399.05     2240.30    245.24 o 
 -11  -1   1       29.14       59.15    160.20 o 
 -10  -1   1      200.83      226.75    160.82 o 
  -9  -1   1     1449.97     1497.79    143.37 o 
  -8  -1   1      323.60      331.45     69.58 o 
  -7  -1   1     6002.01     6123.68    141.38 o 
  -6  -1   1     2317.03     2318.66     70.20 o 
  -5  -1   1    10171.76    10426.14    130.70 o 
  -4  -1   1     5610.70     5720.38     86.32 o 
  -3  -1   1    11492.26    11685.11     92.24 o 
  -2  -1   1     2971.22     3206.46     40.18 o 
  -1  -1   1    16846.35    18095.46    113.48 o 
   0  -1   1    19632.15    22225.59    325.93 o 
   1  -1   1    27341.82    27725.13    180.95 o 
   2  -1   1    37930.61    39320.91    142.60 o 
   3  -1   1    39703.24    41572.69    250.58 o 
   4  -1   1     9589.72     9842.47     97.14 o 
   5  -1   1     7503.31     7579.12     93.42 o 
   6  -1   1     7004.34     6824.08    112.36 o 
   7  -1   1      938.31      918.76     40.77 o 
   8  -1   1      824.67      852.12     83.29 o 
   9  -1   1      749.80      730.12     98.37 o 
  10  -1   1      308.06      332.26    140.97 o 
  11  -1   1       10.23       16.12    176.54 o 
  12  -1   1       10.21       13.41    208.39 o 
 -11   0   1     2878.44     3110.77    237.55 o 
 -10   0   1     3429.64     3587.96    213.74 o 
  -9   0   1     3766.67     3785.13    177.75 o 
  -8   0   1     3120.81     2993.86    118.60 o 
  -7   0   1     2865.14     2976.53    118.40 o 
  -6   0   1      783.63      760.97     61.65 o 
  -5   0   1    10613.47    11264.18    136.02 o 
  -4   0   1     1549.56     1515.45     49.78 o 
  -3   0   1     5332.13     5389.63     74.47 o 
  -2   0   1    12311.92    13477.21     90.68 o 
  -1   0   1     4166.41     4888.06     62.19 o 
   1   0   1      221.67      253.03     15.95 o 
   2   0   1     9314.06     9978.20     71.73 o 
   3   0   1       79.72       98.82     24.51 o 
   4   0   1      931.69      847.21     39.35 o 
   5   0   1     7161.82     7403.03     90.11 o 
   6   0   1     5997.64     5945.82     95.93 o 
   7   0   1     4384.61     4366.37     86.42 o 
   8   0   1     6072.38     6368.15    166.42 o 
   9   0   1     5806.59     5860.62    199.16 o 
  10   0   1     4304.01     4272.24    238.36 o 
  11   0   1     3672.62     3424.02    230.25 o 
  12   0   1     2095.78     2162.53    252.41 o 
 -11   1   1      330.90      170.63    183.63 o 
 -10   1   1      889.63     1219.22    160.78 o 
  -9   1   1     2837.58     3022.89    180.19 o 
  -8   1   1     3275.07     3310.40    141.46 o 
  -7   1   1     1685.44     1693.75     88.23 o 
  -6   1   1    10034.95     9998.85    166.58 o 
  -5   1   1     3026.61     2855.36     99.46 o 
  -4   1   1    21564.42    22632.56    214.19 o 
  -3   1   1    19651.12    20724.96    130.65 o 
  -2   1   1    50463.10    54221.24    279.05 o 
  -1   1   1    42049.63    43757.56    226.35 o 
   1   1   1    46534.37    46161.79    295.30 o 
   2   1   1      429.62      516.48     24.84 o 
   3   1   1    12369.01    12717.09     99.00 o 
   4   1   1    10603.84    10845.46     99.31 o 
   5   1   1     4335.80     4482.30     76.02 o 
   6   1   1     1455.04     1310.29     52.91 o 
   7   1   1      732.19      687.70     44.25 o 
   8   1   1       37.41       23.65     64.72 o 
   9   1   1       70.81      113.23    155.86 o 
  10   1   1      477.12      416.41    166.77 o 
  11   1   1        1.98       40.33    157.07 o 
  12   1   1        4.74       40.91    203.60 o 
 -11   2   1     2114.74     2242.19    238.87 o 
 -10   2   1     1844.90     1734.71    165.68 o 
  -9   2   1     2570.06     2611.31    175.87 o 
  -8   2   1     1955.20     1810.18    117.29 o 
  -7   2   1     4397.61     4225.29    119.12 o 
  -6   2   1      344.24      370.19     60.32 o 
  -5   2   1     2366.12     2380.27     71.30 o 
  -4   2   1     1762.24     1877.82     62.30 o 
  -3   2   1      430.96      389.86     32.05 o 
  -2   2   1    12933.10    13160.07     85.48 o 
  -1   2   1      458.92      514.73     23.23 o 
   1   2   1     7847.85     8045.09     67.02 o 
   2   2   1     1872.03     1845.63     42.86 o 
   3   2   1     5736.03     5982.49     73.17 o 
   4   2   1     4239.89     4169.08     60.88 o 
   5   2   1    16352.21    16651.37    126.57 o 
   6   2   1     9586.76     9683.68    119.04 o 
   7   2   1    10162.14    10166.71    143.26 o 
   8   2   1     4355.48     4596.71    137.90 o 
   9   2   1     5977.20     6320.92    287.51 o 
  10   2   1     3435.33     3222.92    248.76 o 
  11   2   1     5149.60     5550.78    328.48 o 
  12   2   1     1719.06     1617.48    198.37 o 
 -11   3   1      970.79      914.22    194.41 o 
 -10   3   1     3378.15     3393.93    214.31 o 
  -9   3   1     4869.79     4470.34    218.03 o 
  -8   3   1     7913.24     7748.17    195.00 o 
  -7   3   1     3514.35     3643.74    141.50 o 
  -6   3   1    16350.42    16191.04    200.08 o 
  -5   3   1     8246.38     8236.79    117.08 o 
  -4   3   1    29490.03    29955.85    174.85 o 
  -3   3   1    26290.17    27933.28    172.25 o 
  -2   3   1     8656.24     8625.57     82.79 o 
  -1   3   1     6254.80     6051.56     50.87 o 
   0   3   1    30615.30    32404.76    132.06 o 
   1   3   1    63222.14    64256.18    258.43 o 
   2   3   1     5428.42     5558.74     76.73 o 
   3   3   1     2979.37     2845.42     61.86 o 
   4   3   1     3072.29     3044.25     72.58 o 
   5   3   1     1265.57     1155.81     36.62 o 
   6   3   1      662.57      664.60     37.60 o 
   7   3   1     2512.65     2491.91     82.71 o 
   8   3   1        5.96       17.46     72.98 o 
   9   3   1      168.90      129.76    156.88 o 
  10   3   1      152.43      169.83    173.35 o 
  11   3   1      323.13      354.91    181.47 o 
  12   3   1      220.93      203.38    195.33 o 
 -11   4   1     1292.55     1071.92    235.62 o 
 -10   4   1     1074.83     1137.33    159.51 o 
  -9   4   1      203.70      231.07    123.87 o 
  -8   4   1      302.70      303.27     97.46 o 
  -7   4   1       50.12       70.45     87.16 o 
  -6   4   1        2.22        8.47     31.47 o 
  -5   4   1      287.15      323.34     41.27 o 
  -4   4   1     3063.79     3184.58     76.80 o 
  -3   4   1     8351.59     8725.95    115.43 o 
  -2   4   1     3366.99     3415.33     63.95 o 
  -1   4   1     4633.77     4716.69     54.80 o 
   0   4   1     6626.54     6363.11     69.44 o 
   1   4   1    29418.63    31191.67    208.45 o 
   2   4   1    24708.41    25154.14    161.91 o 
   3   4   1    12076.85    12397.10    136.08 o 
   4   4   1    15304.65    15365.55    166.97 o 
   5   4   1    11500.84    11292.15    164.17 o 
   6   4   1    16304.64    16736.17    194.03 o 
   7   4   1     7508.23     7235.87    179.62 o 
   8   4   1     2731.64     3080.18    134.54 o 
   9   4   1     4782.18     4853.96    246.53 o 
  10   4   1     2180.34     2001.56    213.27 o 
  11   4   1     4111.70     3778.92    277.51 o 
 -11   5   1     2399.39     2566.63    242.72 o 
 -10   5   1     3028.22     3157.60    253.42 o 
  -9   5   1     2536.91     2650.41    184.04 o 
  -8   5   1     7364.61     7389.26    200.47 o 
  -7   5   1     3620.76     3877.81    143.91 o 
  -6   5   1     7808.93     7868.87    139.36 o 
  -5   5   1     9776.96     9687.22    138.81 o 
  -4   5   1     8357.55     8313.60    122.30 o 
  -3   5   1     8330.31     8511.91    113.98 o 
  -2   5   1     8269.37     8173.12    101.36 o 
  -1   5   1     8166.90     8411.40    102.54 o 
   0   5   1     5134.61     4766.40     69.64 o 
   1   5   1     4830.63     5309.51    132.80 o 
   2   5   1     5064.95     5151.69     90.00 o 
   3   5   1     1979.50     2038.06     53.42 o 
   4   5   1      676.07      751.85     67.27 o 
   5   5   1     1371.98     1278.63     63.27 o 
   6   5   1     1757.62     1672.44    107.57 o 
   7   5   1      122.52      100.67     70.47 o 
   8   5   1      905.33      874.55     95.41 o 
   9   5   1      233.09      220.02    144.71 o 
  10   5   1      859.10      822.90    186.78 o 
  11   5   1      354.08      357.92    195.33 o 
 -10   6   1      292.98      277.95    196.33 o 
  -9   6   1        8.93       38.37    183.45 o 
  -8   6   1       14.33       38.67    104.52 o 
  -7   6   1      436.89      504.67     94.58 o 
  -6   6   1     1040.41      964.84     80.31 o 
  -5   6   1     4134.84     4014.65     97.25 o 
  -4   6   1      525.14      534.71     54.29 o 
  -3   6   1     4504.68     4532.77     87.43 o 
  -2   6   1     2473.99     2354.78     54.12 o 
  -1   6   1    18409.17    18712.25    174.63 o 
   0   6   1    12197.09    11882.65    153.64 o 
   1   6   1    26813.60    27581.81    287.08 o 
   2   6   1    31413.78    31852.33    260.85 o 
   3   6   1     4699.49     4480.99     75.84 o 
   4   6   1    14620.99    14292.87    181.00 o 
   5   6   1     8123.22     8048.25    140.25 o 
   6   6   1    12461.71    12764.63    248.48 o 
   7   6   1     5923.81     5919.89    165.51 o 
   8   6   1     4935.91     4975.53    174.66 o 
   9   6   1     2773.03     2636.39    210.13 o 
  10   6   1     2040.94     1976.90    226.03 o 
  11   6   1     1146.69     1276.05    215.40 o 
 -10   7   1     1735.92     1436.00    274.50 o 
  -9   7   1     4070.39     4694.35    376.70 o 
  -8   7   1     4254.54     4347.06    198.88 o 
  -7   7   1     6023.84     6116.26    226.83 o 
  -6   7   1     2477.93     2558.79    117.03 o 
  -5   7   1     8114.56     8058.17    174.36 o 
  -4   7   1     4315.56     4309.29     92.57 o 
  -3   7   1     5382.05     5394.12     91.66 o 
  -2   7   1     4831.46     4463.84     81.65 o 
  -1   7   1     1983.94     1931.35     66.33 o 
   0   7   1     2289.95     2291.31     89.87 o 
   1   7   1      660.28      699.00     69.54 o 
   2   7   1       41.70       79.88     55.55 o 
   3   7   1      142.70      140.36     53.95 o 
   4   7   1     1469.43     1414.52     60.45 o 
   5   7   1      320.41      346.82     65.79 o 
   6   7   1     2680.79     2678.21    120.71 o 
   7   7   1      730.57      738.79     91.44 o 
   8   7   1     1532.05     1626.97    149.45 o 
   9   7   1      752.49      790.49    164.33 o 
  10   7   1     2423.73     2493.24    212.15 o 
  11   7   1     1395.46     1172.81    263.94 o 
 -10   8   1       25.42       84.60    251.69 o 
  -9   8   1      420.29      255.04    225.45 o 
  -8   8   1      218.82      187.14    131.84 o 
  -7   8   1     1718.31     1647.38    162.22 o 
  -6   8   1     1049.79     1259.00    131.21 o 
  -5   8   1     5316.03     5130.16    152.22 o 
  -4   8   1     1821.80     1772.83     88.63 o 
  -3   8   1    11255.43    11212.87    155.70 o 
  -2   8   1     8392.17     8215.19    174.59 o 
  -1   8   1     8514.71     8340.62    142.75 o 
   0   8   1    10005.70     9632.17    143.60 o 
   1   8   1     3127.63     2873.59     91.27 o 
   2   8   1    13891.28    13573.16    187.67 o 
   3   8   1     5332.76     5085.86    138.67 o 
   4   8   1    11954.64    11458.20    191.72 o 
   5   8   1     2283.65     2404.77    139.54 o 
   6   8   1     4180.60     4393.22    172.30 o 
   7   8   1     1626.25     1710.68    138.50 o 
   8   8   1     2972.67     3149.02    184.62 o 
   9   8   1      225.20      261.47    186.35 o 
  10   8   1     1347.66     1408.91    238.25 o 
  -9   9   1     2944.71     3056.88    339.82 o 
  -8   9   1     1582.86     1598.44    196.03 o 
  -7   9   1     3456.09     3911.32    252.50 o 
  -6   9   1     1456.22     1255.33    163.70 o 
  -5   9   1     2517.84     2415.48    172.81 o 
  -4   9   1     2147.12     2168.47    178.79 o 
  -3   9   1      288.71      181.87     72.33 o 
  -2   9   1      176.33      133.23     46.53 o 
  -1   9   1      100.97       55.86     54.00 o 
   0   9   1       29.76       36.52     52.27 o 
   1   9   1       29.08       40.06     52.30 o 
   2   9   1     1996.14     1966.95    115.92 o 
   3   9   1      375.98      284.75     69.01 o 
   4   9   1     1333.94     1276.21     97.62 o 
   5   9   1      321.53      350.77    107.14 o 
   6   9   1     1084.46     1260.09    125.32 o 
   7   9   1     4220.07     4031.77    193.99 o 
   8   9   1     2575.31     2687.84    207.58 o 
   9   9   1     3648.57     3726.97    281.20 o 
  10   9   1     2439.03     2609.56    271.12 o 
  -9  10   1      611.82      418.46    258.72 o 
  -8  10   1     1121.87     1056.34    197.33 o 
  -7  10   1     1647.87     1498.96    206.59 o 
  -6  10   1     1652.30     1828.49    206.35 o 
  -5  10   1     3367.05     3263.12    207.43 o 
  -4  10   1     3880.40     3809.83    206.98 o 
  -3  10   1     2232.15     2212.68    184.41 o 
  -2  10   1     6897.96     6758.38    165.51 o 
  -1  10   1     5122.16     4991.97    145.19 o 
   0  10   1    11033.06    10911.13    191.16 o 
   1  10   1     2192.21     2219.43     83.20 o 
   2  10   1     3522.04     3560.44    147.11 o 
   3  10   1     4292.67     4230.99    140.04 o 
   4  10   1     3490.88     3595.86    179.56 o 
   5  10   1     2852.88     2907.86    178.32 o 
   6  10   1     1092.33     1250.93    130.24 o 
   7  10   1      666.28      556.54    123.75 o 
   8  10   1     1234.53     1161.59    192.67 o 
   9  10   1       74.92       17.32    203.74 o 
  10  10   1      305.51      353.49    214.37 o 
  -8  11   1      675.91      600.74    187.62 o 
  -7  11   1     2090.31     1867.95    227.85 o 
  -6  11   1      889.95      723.15    183.57 o 
  -5  11   1      987.75      777.87    153.91 o 
  -4  11   1      361.08      286.69    146.61 o 
  -3  11   1     1016.32      839.77    158.95 o 
  -2  11   1        1.70       91.51    105.91 o 
  -1  11   1        6.22       14.48     77.89 o 
   0  11   1      352.28      358.00     83.00 o 
   1  11   1       75.26       14.77     75.41 o 
   2  11   1     1195.20     1270.75     96.10 o 
   3  11   1     2457.70     2484.96    130.23 o 
   4  11   1     1685.58     1684.49    143.41 o 
   5  11   1     6358.24     6251.27    233.83 o 
   6  11   1     1288.95     1217.82    139.34 o 
   7  11   1     4311.97     4591.90    271.48 o 
   8  11   1     1659.91     1788.07    200.92 o 
   9  11   1     4034.63     4587.15    322.64 o 
  -7  12   1     1934.31     1757.80    227.84 o 
  -6  12   1     2569.44     2351.23    255.44 o 
  -5  12   1     3725.66     3651.21    277.31 o 
  -4  12   1     5092.93     5027.60    267.05 o 
  -3  12   1     2624.94     2855.15    214.74 o 
  -2  12   1     6532.90     6245.14    292.68 o 
  -1  12   1     4435.65     4564.38    188.04 o 
   0  12   1     4193.79     4199.20    168.40 o 
   1  12   1     4029.78     3881.29    182.83 o 
   2  12   1     2176.10     2116.11    150.00 o 
   3  12   1     2828.35     2656.78    164.24 o 
   4  12   1     1199.69     1441.29    166.49 o 
   5  12   1      933.26      937.93    165.60 o 
   6  12   1      260.46      344.58    141.57 o 
   7  12   1      104.52      137.88    187.23 o 
   8  12   1      134.73      203.55    177.54 o 
  -6  13   1      434.83      670.85    212.32 o 
  -5  13   1       69.68      178.50    192.10 o 
  -4  13   1       73.15       94.54    169.28 o 
  -3  13   1       69.10       48.69    163.39 o 
  -2  13   1      566.83      448.03    166.67 o 
  -1  13   1      551.04      465.34    170.29 o 
   0  13   1     1934.92     1963.35    194.83 o 
   1  13   1     4055.83     4084.36    202.19 o 
   2  13   1     1727.86     1483.26    156.23 o 
   3  13   1     3896.73     4014.60    235.99 o 
   4  13   1     1156.35     1268.84    175.51 o 
   5  13   1     3542.53     3803.75    243.59 o 
   6  13   1     2211.42     2320.01    203.14 o 
   7  13   1     2919.76     2872.65    309.12 o 
   8  13   1     1783.01     1851.14    253.04 o 
  -5  14   1     2222.24     2127.79    254.73 o 
  -4  14   1     3790.41     3760.57    264.37 o 
  -3  14   1     1813.53     2212.92    225.99 o 
  -2  14   1     1839.78     1586.00    201.72 o 
  -1  14   1     3615.08     3929.44    276.73 o 
   0  14   1      891.66      859.52    198.24 o 
   1  14   1     1578.88     1683.54    212.98 o 
   2  14   1      496.95      353.39    151.90 o 
   3  14   1      725.50      874.83    159.17 o 
   4  14   1      189.69      215.54    174.19 o 
   5  14   1      220.98      212.67    183.96 o 
   6  14   1       14.78      112.88    166.10 o 
   7  14   1       35.30       59.94    197.17 o 
  -4  15   1     1002.98     1032.62    230.19 o 
  -3  15   1      908.38      608.54    184.51 o 
  -2  15   1      886.75     1061.95    207.14 o 
  -1  15   1     1576.63     1396.29    194.64 o 
   0  15   1     1488.27     1665.78    208.87 o 
   1  15   1     2186.92     2262.50    217.06 o 
   2  15   1      970.60      847.77    212.83 o 
   3  15   1     3414.75     3586.50    262.53 o 
   4  15   1     2337.43     2410.41    242.04 o 
   5  15   1     1266.72     1333.16    222.42 o 
  -2  16   1      491.07      494.91    193.79 o 
  -1  16   1     1188.20     1243.54    205.72 o 
   0  16   1      261.57      202.13    190.62 o 
   1  16   1      379.43      507.45    229.43 o 
   2  16   1      181.79      134.53    223.64 o 
   3  16   1       25.73       66.21    238.46 o 
  -2 -16   2     1276.14     1311.05    251.66 o 
  -1 -16   2     1421.15     1475.13    245.14 o 
   0 -16   2      733.16      808.32    181.22 o 
  -4 -15   2      134.71       81.85    213.78 o 
  -3 -15   2      460.53      390.53    261.88 o 
  -2 -15   2     1366.91     1335.76    231.15 o 
  -1 -15   2      330.59      293.69    162.19 o 
   0 -15   2     1931.66     2103.65    206.05 o 
   1 -15   2     1811.21     1878.75    207.46 o 
   2 -15   2     1992.12     2163.76    215.72 o 
   3 -15   2     1870.99     2147.97    214.23 o 
  -6 -14   2     2113.31     2269.71    234.83 o 
  -5 -14   2     2527.90     2570.47    219.79 o 
  -4 -14   2     2781.39     2998.40    242.57 o 
  -3 -14   2     1067.69     1187.31    187.87 o 
  -2 -14   2     1398.13     1469.97    218.10 o 
  -1 -14   2     1787.29     1563.36    175.05 o 
   0 -14   2      986.55      938.25    164.26 o 
   1 -14   2     1517.85     1550.43    185.17 o 
   2 -14   2      652.01      552.59    166.00 o 
   3 -14   2       42.53       10.53    168.35 o 
   4 -14   2      206.50      186.62    173.41 o 
   5 -14   2       32.99       32.85    215.53 o 
  -7 -13   2      394.82      376.45    186.89 o 
  -6 -13   2      309.04      370.44    160.57 o 
  -5 -13   2      765.71      696.76    156.87 o 
  -4 -13   2     1703.24     1660.49    183.55 o 
  -3 -13   2     1264.33     1126.29    153.93 o 
  -2 -13   2     4313.73     4129.34    190.78 o 
  -1 -13   2     2768.47     2830.35    167.85 o 
   0 -13   2     2197.19     2405.35    214.05 o 
   1 -13   2     2972.37     3135.53    225.96 o 
   2 -13   2     2171.84     2320.13    198.00 o 
   3 -13   2     1826.22     1891.92    192.79 o 
   4 -13   2     2656.61     2699.65    220.41 o 
   5 -13   2     1421.23     1209.70    185.21 o 
   6 -13   2     1398.14     1532.21    223.44 o 
  -8 -12   2     1801.67     1980.08    237.52 o 
  -7 -12   2     1425.22     1410.94    188.80 o 
  -6 -12   2     1684.05     1876.56    200.79 o 
  -5 -12   2     2432.17     2273.77    198.67 o 
  -4 -12   2     2177.71     2498.45    200.13 o 
  -3 -12   2     2292.31     2056.49    157.15 o 
  -2 -12   2     1320.03     1277.21    124.62 o 
  -1 -12   2      932.59      989.45    106.09 o 
   0 -12   2     2285.31     2303.82    147.16 o 
   1 -12   2        2.66       26.28    129.22 o 
   2 -12   2      300.31      223.66    121.66 o 
   3 -12   2     1332.38     1146.07    145.39 o 
   4 -12   2      270.45      280.72    132.12 o 
   5 -12   2      356.42      216.86    156.58 o 
   6 -12   2       30.36       47.85    181.28 o 
   7 -12   2      741.01      576.30    196.73 o 
  -9 -11   2      109.88      106.80    191.17 o 
  -8 -11   2      809.66      704.14    168.24 o 
  -7 -11   2      586.22      548.18    144.41 o 
  -6 -11   2     1793.57     1696.84    158.12 o 
  -5 -11   2     2814.61     3030.48    180.11 o 
  -4 -11   2     3578.64     3627.93    182.72 o 
  -3 -11   2     3649.81     3659.79    181.11 o 
  -2 -11   2     3133.30     3278.27    148.85 o 
  -1 -11   2     9958.06    10190.87    231.38 o 
   0 -11   2     2404.77     2492.38    128.79 o 
   1 -11   2     5833.26     6017.78    174.59 o 
   2 -11   2     3591.56     3526.07    201.97 o 
   3 -11   2     2838.35     2783.63    172.05 o 
   4 -11   2     3104.12     2859.77    179.83 o 
   5 -11   2     2129.70     2282.60    168.23 o 
   6 -11   2     1761.00     1997.63    215.45 o 
   7 -11   2      910.26      779.04    190.20 o 
   8 -11   2      457.68      333.93    282.71 o 
  -9 -10   2     2617.22     2690.07    246.74 o 
  -8 -10   2     2832.92     2725.60    209.69 o 
  -7 -10   2     2028.86     1997.29    164.83 o 
  -6 -10   2     2194.34     2068.81    156.97 o 
  -5 -10   2     3818.72     3528.78    179.70 o 
  -4 -10   2     2366.29     2356.28    133.60 o 
  -3 -10   2      439.35      377.73     93.78 o 
  -2 -10   2       18.45       36.59     82.98 o 
  -1 -10   2      380.07      329.92     89.36 o 
   0 -10   2     1007.93     1049.31    100.21 o 
   1 -10   2      606.08      531.52     81.00 o 
   2 -10   2      338.27      311.64    117.64 o 
   3 -10   2     1562.96     1630.88    153.93 o 
   4 -10   2      752.10      663.41    121.47 o 
   5 -10   2     1026.07     1023.94    132.99 o 
   6 -10   2     2180.52     2239.52    196.60 o 
   7 -10   2     2580.84     2532.70    237.17 o 
   8 -10   2     1888.64     1718.42    319.48 o 
   9 -10   2     1260.13     1485.96    314.29 o 
 -10  -9   2     1259.16     1136.31    220.90 o 
  -9  -9   2     1108.80     1344.00    180.36 o 
  -8  -9   2     4012.09     4159.90    241.44 o 
  -7  -9   2     1935.20     1961.40    147.07 o 
  -6  -9   2     4150.21     4175.62    188.32 o 
  -5  -9   2     6565.57     6363.63    232.60 o 
  -4  -9   2     7391.69     7224.31    205.51 o 
  -3  -9   2     7980.07     8380.40    209.21 o 
  -2  -9   2     1975.97     1834.25    131.46 o 
  -1  -9   2    14272.85    14492.20    222.72 o 
   0  -9   2     2923.59     2664.56     81.80 o 
   1  -9   2     7492.44     7324.29    143.70 o 
   2  -9   2     4330.49     4088.28    124.17 o 
   3  -9   2     3353.96     3294.92    178.72 o 
   4  -9   2      410.92      328.52    115.46 o 
   5  -9   2     5966.13     6087.71    221.85 o 
   6  -9   2     1878.22     1946.36    151.03 o 
   7  -9   2     1870.83     1944.35    209.36 o 
   8  -9   2       35.06       33.65    235.34 o 
   9  -9   2      197.55      294.24    255.55 o 
 -10  -8   2     1574.51     1331.75    191.64 o 
  -9  -8   2     1308.09     1141.50    148.05 o 
  -8  -8   2     2213.99     2304.88    187.09 o 
  -7  -8   2     1592.08     1562.90    122.56 o 
  -6  -8   2      425.03      385.11     90.52 o 
  -5  -8   2      615.24      593.33     80.65 o 
  -4  -8   2      128.95      112.95     72.97 o 
  -3  -8   2        2.30       10.21     57.18 o 
  -2  -8   2        2.33       15.26     76.15 o 
  -1  -8   2      518.16      456.80     70.61 o 
   0  -8   2     1138.73     1215.79     68.91 o 
   1  -8   2     1365.63     1279.91     88.97 o 
   2  -8   2     4907.58     4684.77    128.88 o 
   3  -8   2     2345.87     2237.74    146.65 o 
   4  -8   2     6349.77     6372.26    189.44 o 
   5  -8   2     4236.12     4221.59    156.02 o 
   6  -8   2     5096.67     5315.11    189.29 o 
   7  -8   2     4078.81     4472.93    249.12 o 
   8  -8   2      951.28      912.80    198.67 o 
   9  -8   2     1223.33     1484.65    270.10 o 
  10  -8   2      965.78     1129.77    260.70 o 
 -10  -7   2     1785.03     1659.29    204.74 o 
  -9  -7   2     1818.40     2014.74    177.79 o 
  -8  -7   2     4640.10     4517.41    253.22 o 
  -7  -7   2     6505.48     6644.38    210.19 o 
  -6  -7   2     4187.04     4293.08    167.27 o 
  -5  -7   2     6472.81     6705.84    179.12 o 
  -4  -7   2     2967.00     2883.07     90.98 o 
  -3  -7   2    12937.47    12792.12    214.96 o 
  -2  -7   2     3168.51     2898.51     87.99 o 
  -1  -7   2     4761.04     3972.81     96.55 o 
   0  -7   2     1030.48      906.71     47.09 o 
   1  -7   2     3957.56     3768.41    104.21 o 
   2  -7   2     4827.05     4554.65    115.46 o 
   3  -7   2    12700.62    12313.15    216.23 o 
   4  -7   2      726.90      745.00     99.42 o 
   5  -7   2      894.58      965.81     99.47 o 
   6  -7   2       12.13       36.20     83.69 o 
   7  -7   2      360.26      213.09    102.14 o 
   8  -7   2      100.82       97.60    146.93 o 
   9  -7   2      126.69      111.21    232.66 o 
  10  -7   2      359.49      392.05    205.08 o 
 -11  -6   2     1371.35     1504.33    241.51 o 
 -10  -6   2     1452.37     1371.55    210.09 o 
  -9  -6   2     1536.47     1479.84    146.76 o 
  -8  -6   2      357.08      341.50    123.20 o 
  -7  -6   2      605.81      648.51    106.09 o 
  -6  -6   2        0.83       20.69     64.16 o 
  -5  -6   2        6.69       25.85     44.75 o 
  -4  -6   2      343.37      331.44     34.74 o 
  -3  -6   2      388.51      368.02     50.93 o 
  -2  -6   2     1551.61     1532.58     72.07 o 
  -1  -6   2      973.82      946.35     63.00 o 
   0  -6   2     7989.86     7444.82    122.31 o 
   1  -6   2     1124.55     1108.76     58.49 o 
   2  -6   2    22623.27    22093.44    226.87 o 
   3  -6   2     6983.54     6943.13    161.56 o 
   4  -6   2     9049.29     8755.91    149.55 o 
   5  -6   2     2443.44     2281.91     98.96 o 
   6  -6   2     2158.52     2439.01    121.28 o 
   7  -6   2     5178.11     5298.23    190.37 o 
   8  -6   2     2578.90     2722.81    154.84 o 
   9  -6   2     2590.13     2605.14    215.81 o 
  10  -6   2     2557.53     2410.87    208.63 o 
 -11  -5   2     1970.52     1996.01    239.28 o 
 -10  -5   2     3409.10     3762.78    258.72 o 
  -9  -5   2     3816.06     3700.42    198.11 o 
  -8  -5   2     3514.17     3506.33    171.71 o 
  -7  -5   2     7552.22     7671.83    196.99 o 
  -6  -5   2     6506.94     6429.22    170.17 o 
  -5  -5   2     6157.64     6014.55    120.41 o 
  -4  -5   2     7908.23     7837.77    128.33 o 
  -3  -5   2     5864.55     5776.51    117.95 o 
  -2  -5   2     8818.98     8172.96    135.95 o 
  -1  -5   2     2329.16     2408.20     62.27 o 
   0  -5   2    14577.13    14668.60    142.88 o 
   1  -5   2     1847.54     1642.47     53.42 o 
   2  -5   2      160.12      155.91     58.23 o 
   3  -5   2     1907.02     1838.11     92.27 o 
   4  -5   2        7.32       10.91     42.24 o 
   5  -5   2        5.03        6.99     15.86 o 
   6  -5   2      386.35      418.49     56.48 o 
   7  -5   2     1440.78     1327.83     97.13 o 
   8  -5   2     2032.00     1891.74    141.28 o 
   9  -5   2     1630.57     1507.03    146.16 o 
  10  -5   2     1115.57     1185.47    136.19 o 
  11  -5   2      931.81      991.08    190.39 o 
 -11  -4   2     1500.96     1282.09    223.17 o 
 -10  -4   2      130.09      139.14    160.52 o 
  -9  -4   2       55.68       58.15    113.73 o 
  -8  -4   2        7.76       49.60    101.93 o 
  -7  -4   2      131.32      136.00     71.23 o 
  -6  -4   2      659.92      681.02     42.66 o 
  -5  -4   2     1539.03     1461.88     67.26 o 
  -4  -4   2     7264.22     7710.12    132.87 o 
  -3  -4   2     1561.77     1536.76     53.89 o 
  -2  -4   2     6260.98     5952.36    106.66 o 
  -1  -4   2     2055.35     2206.98    108.94 o 
   0  -4   2    23808.48    23318.98    173.87 o 
   1  -4   2     3542.20     3411.31     59.41 o 
   2  -4   2    14222.95    13801.21    167.95 o 
   3  -4   2     4615.24     4584.39    112.33 o 
   4  -4   2      495.01      393.57     23.08 o 
   5  -4   2     2956.18     2798.67     74.15 o 
   6  -4   2     4070.82     3864.70     99.56 o 
   7  -4   2     9572.35     9105.35    158.83 o 
   8  -4   2     6035.15     5810.17    193.99 o 
   9  -4   2     4763.44     4504.25    188.61 o 
  10  -4   2     1107.74      997.60    144.83 o 
  11  -4   2     1302.20     1108.68    189.84 o 
 -11  -3   2     3496.60     3310.07    269.76 o 
 -10  -3   2     5058.05     4990.84    274.56 o 
  -9  -3   2     5749.89     5363.74    204.66 o 
  -8  -3   2    10390.05    10246.17    270.14 o 
  -7  -3   2     6020.26     5983.91    143.02 o 
  -6  -3   2     7903.07     7672.86    145.63 o 
  -5  -3   2     1289.15     1238.11     51.31 o 
  -4  -3   2     5566.27     5211.39     95.08 o 
  -3  -3   2      583.71      573.28     37.68 o 
  -2  -3   2    14887.05    15070.67    132.26 o 
  -1  -3   2      454.92      485.15     53.51 o 
   0  -3   2      641.19      545.65     34.18 o 
   1  -3   2      848.34      849.71     35.91 o 
   2  -3   2       19.45       43.46     30.77 o 
   3  -3   2     1368.21     1479.75     53.43 o 
   4  -3   2      283.57      318.51     39.07 o 
   5  -3   2     2506.30     2431.46     86.73 o 
   6  -3   2     1186.27     1178.40     56.82 o 
   7  -3   2     1660.31     1584.16     82.67 o 
   8  -3   2     1329.41     1211.86    101.54 o 
   9  -3   2     1106.81     1254.58    138.49 o 
  10  -3   2     2339.88     2387.17    187.66 o 
  11  -3   2     1473.62     1659.52    234.66 o 
 -11  -2   2        2.74       22.56    188.93 o 
 -10  -2   2       12.37       45.60    161.80 o 
  -9  -2   2      726.09      805.22    136.59 o 
  -8  -2   2      731.46      693.07     97.24 o 
  -7  -2   2     2780.38     2701.45     85.55 o 
  -6  -2   2     1433.74     1399.97     49.62 o 
  -5  -2   2     1734.92     1567.88     49.18 o 
  -4  -2   2     1260.11     1111.54     38.09 o 
  -3  -2   2     3379.58     3480.22     66.47 o 
  -2  -2   2    17589.88    17940.76    124.54 o 
  -1  -2   2     8306.63     8608.86     76.40 o 
   0  -2   2     3573.43     3928.48     68.27 o 
   1  -2   2     1777.87     1749.23     36.41 o 
   2  -2   2      451.57      490.92     25.09 o 
   3  -2   2    13158.83    13177.24     98.43 o 
   4  -2   2    19915.90    20397.01    143.21 o 
   5  -2   2    19034.89    19653.32    155.67 o 
   6  -2   2     9198.94     9159.14    124.71 o 
   7  -2   2     3379.13     3179.22     92.81 o 
   8  -2   2     3671.90     3592.92    132.19 o 
   9  -2   2     1937.21     2017.63    133.75 o 
  10  -2   2      294.42      272.02    157.31 o 
  11  -2   2      398.18      172.84    210.06 o 
 -11  -1   2     3412.85     3262.27    230.87 o 
 -10  -1   2     5203.35     4912.20    270.98 o 
  -9  -1   2     3121.72     3103.21    193.14 o 
  -8  -1   2     5302.95     5386.52    175.56 o 
  -7  -1   2      767.18      789.30     70.09 o 
  -6  -1   2     8175.33     7995.37    122.92 o 
  -5  -1   2     1475.53     1511.22     53.05 o 
  -4  -1   2    12018.41    12521.12    108.91 o 
  -3  -1   2      734.02      815.62     37.36 o 
  -2  -1   2     6041.02     6442.74     62.36 o 
  -1  -1   2      146.21       44.13     18.87 o 
   0  -1   2      128.32        3.86     31.15 o 
   1  -1   2       12.03       31.06     16.23 o 
   2  -1   2       47.48       72.07     19.79 o 
   3  -1   2     2223.67     2250.08     39.13 o 
   4  -1   2     1188.29     1246.22     39.58 o 
   5  -1   2     2056.09     1968.81     48.31 o 
   6  -1   2     3619.54     3591.38     83.84 o 
   7  -1   2     2850.80     2716.90     76.96 o 
   8  -1   2     8984.17     8815.47    187.65 o 
   9  -1   2     1612.75     1807.20    120.84 o 
  10  -1   2     5282.71     5260.02    264.26 o 
  11  -1   2     1988.04     1853.99    217.14 o 
  12  -1   2     4218.98     3746.74    335.15 o 
 -11   0   2      358.96      340.91    156.52 o 
 -10   0   2      288.68      292.86    145.62 o 
  -9   0   2     3272.55     3464.05    171.36 o 
  -8   0   2      306.03      255.39     84.99 o 
  -7   0   2     3577.52     3544.95    116.95 o 
  -6   0   2     4253.66     4271.42    121.23 o 
  -5   0   2     9622.72     9548.70    160.87 o 
  -4   0   2    11262.98    11855.39    113.13 o 
  -3   0   2    13473.25    13627.43     83.23 o 
  -2   0   2     6431.86     6570.12     53.44 o 
  -1   0   2     7027.33     7227.71     44.56 o 
   0   0   2    42366.42    38944.90    190.24 o 
   1   0   2    40571.80    41624.49    220.35 o 
   2   0   2     8761.85     8978.69     84.79 o 
   3   0   2    12615.85    12957.04     80.47 o 
   4   0   2    13585.95    13735.33     93.99 o 
   5   0   2     7044.13     7017.28     82.47 o 
   6   0   2     6632.54     6452.75     78.44 o 
   7   0   2     1443.83     1397.36     42.15 o 
   8   0   2       35.84       35.80     64.89 o 
   9   0   2      345.64      326.51     88.56 o 
  10   0   2      123.73      154.55    146.60 o 
  11   0   2       46.21       99.43    153.79 o 
  12   0   2       20.64       86.70    202.95 o 
 -11   1   2     2783.46     3074.35    228.10 o 
 -10   1   2     2868.47     2732.71    199.95 o 
  -9   1   2     1837.57     2113.31    145.74 o 
  -8   1   2     1696.37     1645.52    112.06 o 
  -7   1   2     2169.08     2013.85     96.62 o 
  -6   1   2      749.87      703.16     67.23 o 
  -5   1   2     1713.38     1756.27     95.22 o 
  -4   1   2     3324.16     3545.33     76.68 o 
  -3   1   2      555.43      604.20     36.73 o 
  -2   1   2     2480.04     2737.42     45.99 o 
  -1   1   2     3321.81     3722.34     39.94 o 
   0   1   2      224.76        6.03     50.30 o 
   1   1   2     1380.64     1576.09     28.54 o 
   2   1   2     1419.63     1402.88     32.18 o 
   3   1   2    11110.61    11500.07    105.80 o 
   4   1   2    10480.15    10782.93    120.62 o 
   5   1   2     8838.20     8988.81     93.81 o 
   6   1   2    10266.19    10313.32    136.06 o 
   7   1   2     3688.35     3775.54    118.85 o 
   8   1   2     7119.58     7007.42    153.74 o 
   9   1   2     4914.05     5103.54    217.75 o 
  10   1   2     7335.09     7855.28    335.38 o 
  11   1   2     3078.16     3096.99    240.28 o 
  12   1   2     3263.98     3820.95    285.55 o 
 -11   2   2      693.89      665.72    185.49 o 
 -10   2   2     1196.85     1185.54    148.42 o 
  -9   2   2     3649.90     3985.57    183.85 o 
  -8   2   2     4258.34     4089.57    148.95 o 
  -7   2   2     8335.76     8322.09    168.02 o 
  -6   2   2     4570.37     4574.16    126.24 o 
  -5   2   2    15391.55    15194.67    197.38 o 
  -4   2   2    11015.79    12038.05    158.72 o 
  -3   2   2    37035.85    38987.37    229.13 o 
  -2   2   2      918.15      931.62     29.61 o 
  -1   2   2    10060.22    10586.57     73.48 o 
   1   2   2    24574.39    25119.33    137.83 o 
   2   2   2     8900.32     8760.11     83.45 o 
   3   2   2     7145.95     7548.03     92.36 o 
   4   2   2     4621.28     4383.90     83.25 o 
   5   2   2      124.73      151.04     22.66 o 
   6   2   2      738.37      709.67     40.95 o 
   7   2   2      235.16      189.69     56.44 o 
   8   2   2      666.02      732.99     72.23 o 
   9   2   2        0.47       29.75    120.85 o 
  10   2   2      219.69      226.24    168.54 o 
  11   2   2      646.09      577.09    191.55 o 
  12   2   2      137.46      142.77    169.85 o 
 -11   3   2     2026.01     2391.73    238.54 o 
 -10   3   2      554.36      430.29    140.19 o 
  -9   3   2     1986.04     1923.68    149.57 o 
  -8   3   2       50.33       43.81     90.17 o 
  -7   3   2     1434.58     1366.51     72.24 o 
  -6   3   2       86.35       99.44     43.33 o 
  -5   3   2      313.33      295.79     46.10 o 
  -4   3   2      310.14      321.21     30.60 o 
  -3   3   2     1124.39     1169.32     43.07 o 
  -2   3   2     1979.72     1974.33     46.01 o 
  -1   3   2     6184.55     6447.93     64.15 o 
   0   3   2     3464.75     3918.85     59.31 o 
   1   3   2     5812.25     5889.91     69.97 o 
   2   3   2    10190.79    10631.36    103.02 o 
   3   3   2    11222.02    11415.49    107.95 o 
   4   3   2     6983.13     6862.70     96.54 o 
   5   3   2     8031.06     7684.40    109.83 o 
   6   3   2    12075.35    11838.92    146.07 o 
   7   3   2     8290.28     8116.08    136.30 o 
   8   3   2     9931.97     9996.38    221.28 o 
   9   3   2     5925.53     5920.27    262.85 o 
  10   3   2     3618.03     3820.35    261.61 o 
  11   3   2     3342.43     3018.94    244.16 o 
  12   3   2     3391.91     3207.24    294.13 o 
 -11   4   2     1648.75     1369.95    232.71 o 
 -10   4   2     2937.56     2995.32    209.32 o 
  -9   4   2     2947.53     2928.57    170.57 o 
  -8   4   2     4624.55     4817.55    176.35 o 
  -7   4   2     3788.16     3684.70    151.36 o 
  -6   4   2     5691.24     5763.70    128.21 o 
  -5   4   2     9736.30    10112.32    141.26 o 
  -4   4   2     2469.19     2412.46     71.23 o 
  -3   4   2    13722.02    13840.86    139.22 o 
  -2   4   2     7564.98     7733.52     90.19 o 
  -1   4   2    11697.01    11728.32    100.71 o 
   0   4   2    20915.56    21023.95    134.62 o 
   1   4   2    39631.78    42394.60    393.48 o 
   2   4   2     2171.03     2077.17     50.82 o 
   3   4   2       64.03       85.84     38.94 o 
   4   4   2     5489.56     5530.23    101.96 o 
   5   4   2     3266.89     3406.50     78.48 o 
   6   4   2      352.30      382.04     44.01 o 
   7   4   2      584.02      548.44     58.17 o 
   8   4   2      329.35      283.82     81.53 o 
   9   4   2     2313.08     2235.72    196.34 o 
  10   4   2      241.23      156.50    166.54 o 
  11   4   2     1754.68     1753.07    237.79 o 
 -11   5   2      445.19      445.91    193.40 o 
 -10   5   2      367.58      368.58    177.41 o 
  -9   5   2      654.26      624.36    109.02 o 
  -8   5   2        3.30       45.36     98.26 o 
  -7   5   2      341.44      304.72     92.11 o 
  -6   5   2      236.56      289.76     63.55 o 
  -5   5   2      229.29      204.47     47.66 o 
  -4   5   2     2061.59     1871.02     75.85 o 
  -3   5   2     2462.08     2468.85     76.02 o 
  -2   5   2     5364.61     5467.83     93.20 o 
  -1   5   2     2520.64     2496.01     54.64 o 
   0   5   2    13224.64    13295.41    106.75 o 
   1   5   2    18552.56    18534.78    197.39 o 
   2   5   2    21132.95    21326.64    173.01 o 
   3   5   2    12369.32    11585.35    154.71 o 
   4   5   2    12825.13    13042.41    165.56 o 
   5   5   2    13980.45    13431.53    182.69 o 
   6   5   2     5850.17     5820.43    152.20 o 
   7   5   2     8926.83     8763.92    188.34 o 
   8   5   2     3038.67     3130.85    135.81 o 
   9   5   2     4859.35     5235.97    264.25 o 
  10   5   2     2099.88     1995.31    200.01 o 
  11   5   2     2595.51     2585.27    246.32 o 
 -10   6   2     3086.41     3214.63    286.44 o 
  -9   6   2     2170.77     2240.47    226.26 o 
  -8   6   2     6299.49     6704.52    251.08 o 
  -7   6   2     5027.17     4881.80    177.91 o 
  -6   6   2     6730.89     6695.48    158.98 o 
  -5   6   2     3841.95     4037.48    120.07 o 
  -4   6   2     6651.38     6507.49    142.41 o 
  -3   6   2     7618.15     7665.37    126.70 o 
  -2   6   2    13986.86    14723.19    150.33 o 
  -1   6   2     3092.80     3153.27     72.40 o 
   0   6   2     1999.94     1844.93     54.09 o 
   1   6   2     7693.21     7174.43     96.11 o 
   2   6   2     1758.84     1702.78     53.12 o 
   3   6   2       21.22      108.43     37.93 o 
   4   6   2      216.40      228.21     68.14 o 
   5   6   2       25.24       35.45     53.64 o 
   6   6   2      922.47      953.95     81.95 o 
   7   6   2     2111.18     1986.75    108.72 o 
   8   6   2      410.53      408.37    105.08 o 
   9   6   2     1531.82     1420.52    169.95 o 
  10   6   2     1569.74     1466.36    185.14 o 
  11   6   2     1328.06     1266.78    234.03 o 
 -10   7   2      158.68       61.78    244.41 o 
  -9   7   2        8.74      111.18    210.33 o 
  -8   7   2      204.60      148.83    125.32 o 
  -7   7   2     1886.94     1746.98    136.29 o 
  -6   7   2      285.86      303.77     89.00 o 
  -5   7   2     1021.93     1029.54     87.56 o 
  -4   7   2     3149.59     3115.92    119.06 o 
  -3   7   2     9106.73     9297.35    157.38 o 
  -2   7   2    13782.76    14330.10    180.44 o 
  -1   7   2     6239.02     6009.50    118.53 o 
   0   7   2    11303.24    10250.60    149.08 o 
   1   7   2    12941.44    12700.81    177.69 o 
   2   7   2    17914.15    18186.63    271.14 o 
   3   7   2    15229.02    14579.58    182.49 o 
   4   7   2     4375.34     4054.70    114.11 o 
   5   7   2    10148.86    10260.97    186.33 o 
   6   7   2     4479.14     4529.13    153.93 o 
   7   7   2     7096.24     7168.30    190.34 o 
   8   7   2     2219.54     2004.93    148.83 o 
   9   7   2     2150.77     2069.00    196.20 o 
  10   7   2      231.77      268.43    210.07 o 
  11   7   2      327.06      250.63    209.99 o 
 -10   8   2     3081.50     3076.04    337.70 o 
  -9   8   2     1963.79     1936.90    275.93 o 
  -8   8   2     3537.18     3760.93    223.06 o 
  -7   8   2     2228.91     2588.82    173.09 o 
  -6   8   2     5524.13     5555.84    199.91 o 
  -5   8   2     2547.13     2584.70    131.08 o 
  -4   8   2     6389.18     6047.66    132.47 o 
  -3   8   2      346.17      409.29     62.04 o 
  -2   8   2     2316.61     2156.24    107.94 o 
  -1   8   2     1386.57     1200.04     65.62 o 
   0   8   2       73.39      110.36     43.54 o 
   1   8   2      241.63      167.20     50.91 o 
   2   8   2     1030.47     1061.14     91.42 o 
   3   8   2       94.90       98.65     68.45 o 
   4   8   2     1721.55     1558.40     63.45 o 
   5   8   2       48.39      127.90     92.90 o 
   6   8   2     1898.29     1939.90    130.55 o 
   7   8   2     1005.70      995.14    103.51 o 
   8   8   2     3434.02     3343.52    176.86 o 
   9   8   2     1472.98     1505.55    213.94 o 
  10   8   2     2815.11     3113.67    282.37 o 
  11   8   2     1315.98     1201.57    263.21 o 
  -9   9   2      542.08      468.23    244.78 o 
  -8   9   2      493.87      504.29    147.22 o 
  -7   9   2     2692.47     2669.64    207.38 o 
  -6   9   2     2522.23     2802.42    183.37 o 
  -5   9   2     5271.88     5066.26    211.10 o 
  -4   9   2     5273.20     5535.32    156.54 o 
  -3   9   2     3293.70     3189.86    155.92 o 
  -2   9   2     9718.43     9380.46    260.08 o 
  -1   9   2     8182.65     7932.62    163.33 o 
   0   9   2     9555.23     9513.57    150.73 o 
   1   9   2    12998.01    12705.53    189.39 o 
   2   9   2    10228.27    10028.49    220.02 o 
   3   9   2     7024.08     6653.04    169.83 o 
   4   9   2     4156.23     4063.77    143.74 o 
   5   9   2     6273.31     6316.55    224.40 o 
   6   9   2     3952.14     3596.49    189.33 o 
   7   9   2     2248.72     2305.23    169.54 o 
   8   9   2      925.18     1091.73    172.49 o 
   9   9   2      895.91      793.83    207.32 o 
  10   9   2      251.10      287.21    216.55 o 
  -8  10   2     2067.85     1990.96    220.53 o 
  -7  10   2     1463.28     1509.18    205.89 o 
  -6  10   2     1269.94      972.15    180.72 o 
  -5  10   2      370.38      303.02    128.65 o 
  -4  10   2      534.83      546.06    131.80 o 
  -3  10   2     1449.76     1529.80    128.21 o 
  -2  10   2       77.49       51.65     82.33 o 
  -1  10   2      498.57      444.53     76.91 o 
   0  10   2     1269.45     1202.63     88.19 o 
   1  10   2      786.91      762.45     62.52 o 
   2  10   2     1906.09     1968.24     86.15 o 
   3  10   2      445.31      456.66     87.15 o 
   4  10   2     4105.37     4031.92    182.51 o 
   5  10   2     3913.67     3925.31    188.10 o 
   6  10   2     6066.44     6196.40    226.35 o 
   7  10   2     3124.18     3167.89    228.91 o 
   8  10   2     5517.68     5766.01    286.39 o 
   9  10   2     2118.54     2364.72    258.96 o 
  10  10   2     2578.80     2769.24    284.49 o 
  -8  11   2     1283.06     1284.65    211.06 o 
  -7  11   2     1868.02     1656.09    216.31 o 
  -6  11   2     2730.43     2979.03    259.64 o 
  -5  11   2     3258.72     3373.09    216.41 o 
  -4  11   2     5133.63     5205.80    261.22 o 
  -3  11   2     5771.15     5709.88    257.38 o 
  -2  11   2     5002.59     5163.30    185.89 o 
  -1  11   2     5500.11     5359.19    189.97 o 
   0  11   2     3630.85     3718.50    172.42 o 
   1  11   2     4955.14     4791.92    187.81 o 
   2  11   2     4275.13     4282.10    163.36 o 
   3  11   2     1296.90     1220.61    104.58 o 
   4  11   2     2803.61     3129.06    169.84 o 
   5  11   2      363.90      487.78    127.52 o 
   6  11   2     1956.77     2013.35    157.19 o 
   7  11   2      118.54      106.84    160.91 o 
   8  11   2      211.36      180.02    160.88 o 
   9  11   2       12.50       92.50    199.78 o 
  -7  12   2      391.75      499.61    192.44 o 
  -6  12   2      171.80      188.45    194.39 o 
  -5  12   2      291.87      267.80    186.76 o 
  -4  12   2       61.89       19.60    150.96 o 
  -3  12   2       52.02       45.99    153.29 o 
  -2  12   2      239.63      145.91    159.37 o 
  -1  12   2      554.10      600.64    117.78 o 
   0  12   2     1272.64     1304.97    144.74 o 
   1  12   2     3610.72     3431.66    171.46 o 
   2  12   2     1513.67     1621.96    137.50 o 
   3  12   2     4426.21     4296.99    187.30 o 
   4  12   2     3421.15     3266.02    223.75 o 
   5  12   2     3363.26     3235.57    232.06 o 
   6  12   2     3474.15     3648.30    228.87 o 
   7  12   2     2246.51     2366.85    212.78 o 
   8  12   2     2681.37     2790.61    239.95 o 
   9  12   2     2153.52     2325.66    263.75 o 
  -6  13   2     1622.36     1670.96    237.72 o 
  -5  13   2     1794.56     1447.83    222.96 o 
  -4  13   2     3480.80     3613.94    253.35 o 
  -3  13   2     3079.48     3125.67    243.13 o 
  -2  13   2     2792.31     2826.78    218.06 o 
  -1  13   2     2298.83     2208.66    223.65 o 
   0  13   2     1956.75     2328.89    181.15 o 
   1  13   2      483.83      478.47    128.32 o 
   2  13   2     2851.65     2937.92    186.80 o 
   3  13   2      252.70      299.49    158.47 o 
   4  13   2     1361.52     1377.12    179.81 o 
   5  13   2       29.94       57.09    155.08 o 
   6  13   2       66.85       62.20    147.75 o 
   7  13   2       37.34       66.38    187.34 o 
   8  13   2        5.95       99.71    202.68 o 
  -5  14   2        2.75      150.33    201.21 o 
  -4  14   2      336.12      355.75    179.61 o 
  -3  14   2      741.05      784.17    179.56 o 
  -2  14   2      226.24      155.74    172.39 o 
  -1  14   2     3111.59     3331.38    236.94 o 
   0  14   2      821.20      559.24    175.57 o 
   1  14   2     3054.42     3175.26    186.29 o 
   2  14   2     1398.84     1498.10    169.24 o 
   3  14   2     2412.35     2822.45    233.48 o 
   4  14   2     2261.18     2448.52    237.09 o 
   5  14   2     3318.05     3367.40    274.52 o 
   6  14   2     2031.14     1987.45    240.28 o 
   7  14   2     1192.63      972.38    212.28 o 
  -4  15   2     1483.41     1573.34    249.04 o 
  -3  15   2     1189.39     1612.13    217.55 o 
  -2  15   2      709.32      641.33    174.15 o 
  -1  15   2     1078.87      987.99    195.14 o 
   0  15   2     1624.48     1535.46    195.64 o 
   1  15   2      164.04      170.25    171.86 o 
   2  15   2      498.45      436.37    149.67 o 
   3  15   2      149.51      239.88    172.07 o 
   4  15   2       16.41      112.48    186.80 o 
   5  15   2        3.07       30.96    181.76 o 
  -2  16   2      437.42      548.28    196.04 o 
  -1  16   2     1520.30     1608.75    231.62 o 
   0  16   2      675.11      575.45    190.39 o 
   1  16   2     1938.42     2127.07    270.24 o 
   2  16   2     2109.05     2156.75    275.75 o 
   3  16   2     1360.53     1431.70    231.86 o 
  -4 -15   3     1655.43     1908.73    236.92 o 
  -3 -15   3     2629.67     2849.13    288.15 o 
  -2 -15   3      950.11     1069.85    213.22 o 
  -1 -15   3     1477.80     1633.27    214.30 o 
   0 -15   3      374.61      455.22    165.19 o 
   1 -15   3      643.01      597.48    171.68 o 
   2 -15   3      113.88       97.97    181.13 o 
   3 -15   3      193.34      199.86    169.27 o 
  -6 -14   3      175.12      229.87    189.46 o 
  -5 -14   3      228.71      421.58    183.60 o 
  -4 -14   3      946.77     1117.58    213.23 o 
  -3 -14   3     1096.26     1064.46    203.34 o 
  -2 -14   3     1649.85     1514.50    217.00 o 
  -1 -14   3     2147.80     2203.40    199.54 o 
   0 -14   3     2077.56     2302.97    215.20 o 
   1 -14   3     3222.08     3468.45    247.36 o 
   2 -14   3     2280.89     2335.69    208.53 o 
   3 -14   3     1502.72     1623.80    198.42 o 
   4 -14   3     2358.09     2580.96    222.79 o 
   5 -14   3     1243.38     1472.51    214.53 o 
  -7 -13   3     3015.98     2841.26    263.80 o 
  -6 -13   3     2006.00     1840.13    222.30 o 
  -5 -13   3     2776.89     2946.76    238.69 o 
  -4 -13   3      992.48     1009.34    179.19 o 
  -3 -13   3     2251.04     2453.99    211.98 o 
  -2 -13   3      470.69      399.33    125.94 o 
  -1 -13   3     1926.15     1900.17    194.27 o 
   0 -13   3      684.66      616.77    168.61 o 
   1 -13   3      225.91      285.32    172.03 o 
   2 -13   3       70.78       35.00    158.36 o 
   3 -13   3       29.34       35.51    163.73 o 
   4 -13   3       21.50       55.60    158.20 o 
   5 -13   3        6.26       19.52    160.40 o 
   6 -13   3      209.33      288.20    187.76 o 
  -8 -12   3      756.55      933.03    195.44 o 
  -7 -12   3      850.86      743.01    165.12 o 
  -6 -12   3     1343.71     1113.85    188.52 o 
  -5 -12   3      893.98      970.57    181.45 o 
  -4 -12   3     3458.17     3399.20    213.79 o 
  -3 -12   3     3884.29     3752.44    201.82 o 
  -2 -12   3     6012.74     5985.38    204.80 o 
  -1 -12   3     3943.68     4016.96    175.92 o 
   0 -12   3     4746.17     5001.93    212.15 o 
   1 -12   3     2476.70     2353.55    163.36 o 
   2 -12   3     5716.64     5668.40    256.99 o 
   3 -12   3     1739.76     1697.99    169.28 o 
   4 -12   3     4604.49     4576.97    220.91 o 
   5 -12   3     2529.06     2365.64    182.42 o 
   6 -12   3     2219.09     2153.68    227.04 o 
   7 -12   3      713.54      684.87    226.46 o 
  -8 -11   3     1968.16     1821.85    195.33 o 
  -7 -11   3     1075.04     1097.96    156.11 o 
  -6 -11   3     1148.76     1068.08    153.55 o 
  -5 -11   3     2449.47     2456.79    169.31 o 
  -4 -11   3     1961.95     1860.69    168.64 o 
  -3 -11   3      446.90      433.23    117.28 o 
  -2 -11   3      552.92      559.74    102.24 o 
  -1 -11   3      181.42      136.31     96.07 o 
   0 -11   3       12.70       15.34    101.78 o 
   1 -11   3       25.63       18.61    120.28 o 
   2 -11   3       12.52       15.49    128.27 o 
   3 -11   3      292.86      239.70    127.88 o 
   4 -11   3      810.67      712.34    140.72 o 
   5 -11   3      192.55      119.32    131.48 o 
   6 -11   3     1020.98      913.49    166.34 o 
   7 -11   3     1245.04     1285.41    205.16 o 
   8 -11   3     1588.50     1737.81    334.17 o 
  -9 -10   3      437.38      413.93    196.77 o 
  -8 -10   3     1906.61     1931.97    205.90 o 
  -7 -10   3     2098.19     2010.72    168.89 o 
  -6 -10   3     2963.28     2834.16    190.89 o 
  -5 -10   3     3765.14     3759.29    210.06 o 
  -4 -10   3     9268.06     8996.68    248.50 o 
  -3 -10   3     4336.89     4337.23    174.29 o 
  -2 -10   3     8109.97     8573.57    224.37 o 
  -1 -10   3     1236.57     1340.32    108.40 o 
   0 -10   3     7540.53     7472.07    190.69 o 
   1 -10   3     2438.70     2465.25    138.35 o 
   2 -10   3     8410.53     8325.33    244.70 o 
   3 -10   3      995.88     1003.63    138.09 o 
   4 -10   3     1458.18     1544.38    152.39 o 
   5 -10   3     1674.98     1821.55    160.03 o 
   6 -10   3      746.72      900.08    138.15 o 
   7 -10   3      598.30      614.24    160.01 o 
   8 -10   3      476.65      164.05    269.51 o 
  -9  -9   3     2661.99     2591.12    246.81 o 
  -8  -9   3     2328.33     2537.43    207.02 o 
  -7  -9   3      658.66      524.28    126.77 o 
  -6  -9   3     1227.36     1148.64    143.58 o 
  -5  -9   3       43.37       41.29    116.57 o 
  -4  -9   3      723.28      808.87     95.13 o 
  -3  -9   3      312.05      225.38     60.60 o 
  -2  -9   3      595.98      518.93    104.88 o 
  -1  -9   3      701.56      736.48     83.55 o 
   0  -9   3      151.48      172.14     79.62 o 
   1  -9   3       25.45       11.52     86.20 o 
   2  -9   3      143.29       98.82     66.15 o 
   3  -9   3      125.62      147.92    113.94 o 
   4  -9   3     2276.69     1997.43    160.26 o 
   5  -9   3     2267.54     2271.14    161.52 o 
   6  -9   3     2283.46     2142.04    163.59 o 
   7  -9   3     2200.23     2368.78    189.89 o 
   8  -9   3     1626.72     2159.86    310.71 o 
   9  -9   3     1507.31     1725.73    300.53 o 
 -10  -8   3     1775.06     1583.16    205.47 o 
  -9  -8   3     1306.92     1352.07    185.82 o 
  -8  -8   3     3320.53     3436.95    231.08 o 
  -7  -8   3     5466.40     5347.31    216.42 o 
  -6  -8   3     3394.59     3564.88    175.85 o 
  -5  -8   3     3880.13     3893.34    143.66 o 
  -4  -8   3     6971.45     6852.54    158.78 o 
  -3  -8   3     5716.84     5797.02    159.17 o 
  -2  -8   3     6215.22     5976.56    120.48 o 
  -1  -8   3     4064.33     4089.95    129.67 o 
   0  -8   3     6875.43     6673.14    143.57 o 
   1  -8   3     4468.79     4387.60    147.70 o 
   2  -8   3     6398.00     6023.03    161.51 o 
   3  -8   3     6937.57     6229.03    142.91 o 
   4  -8   3     1223.94     1183.76    110.67 o 
   5  -8   3     1687.64     1595.51    117.40 o 
   6  -8   3     2724.92     2992.79    176.87 o 
   7  -8   3      691.32      569.55    135.36 o 
   8  -8   3      630.44      798.33    248.12 o 
   9  -8   3      240.65       23.55    254.09 o 
  10  -8   3       56.81        0.68    215.76 o 
 -10  -7   3     1070.65     1167.98    193.45 o 
  -9  -7   3     1133.24     1002.76    141.87 o 
  -8  -7   3     1551.24     1644.78    163.38 o 
  -7  -7   3      269.19      268.74    109.68 o 
  -6  -7   3     1089.58     1048.77    117.81 o 
  -5  -7   3       33.42       21.52     79.56 o 
  -4  -7   3      495.87      501.73     74.42 o 
  -3  -7   3     1346.65     1265.39     81.03 o 
  -2  -7   3       38.01       46.74     58.80 o 
  -1  -7   3      622.94      635.89     68.14 o 
   0  -7   3      840.41      779.10     60.60 o 
   1  -7   3     2708.32     2426.60     80.28 o 
   2  -7   3     2640.63     2467.25     72.93 o 
   3  -7   3     8408.56     8404.31    175.98 o 
   4  -7   3     4721.42     4593.89    148.99 o 
   5  -7   3     5599.05     5705.02    185.06 o 
   6  -7   3     2625.36     2671.04    155.72 o 
   7  -7   3     3142.57     3477.51    166.82 o 
   8  -7   3     3307.97     3483.16    229.92 o 
   9  -7   3     1621.80     1552.81    276.30 o 
  10  -7   3     1754.78     1824.17    222.89 o 
 -11  -6   3     2043.67     2046.08    253.87 o 
 -10  -6   3     2961.05     2862.80    242.81 o 
  -9  -6   3     5351.43     5114.06    229.31 o 
  -8  -6   3     3163.78     3288.50    172.55 o 
  -7  -6   3     8384.39     8192.90    244.96 o 
  -6  -6   3     3826.17     3825.80    151.54 o 
  -5  -6   3     9886.19     9855.72    175.99 o 
  -4  -6   3     7889.50     7746.82    122.12 o 
  -3  -6   3    11825.24    11801.32    176.54 o 
  -2  -6   3     4289.73     4235.67    122.65 o 
  -1  -6   3    14128.97    14443.72    179.14 o 
   0  -6   3     4859.35     4874.05    109.78 o 
   1  -6   3     9913.39     9518.33    134.67 o 
   2  -6   3     5514.43     5652.45    124.90 o 
   3  -6   3     2481.83     2402.34    109.83 o 
   4  -6   3      416.51      311.05     68.81 o 
   5  -6   3       79.64      100.25     80.97 o 
   6  -6   3     5515.07     5475.52    187.62 o 
   7  -6   3      156.94      122.85     91.55 o 
   8  -6   3       11.55       17.58    144.79 o 
   9  -6   3     1311.52     1293.93    167.24 o 
  10  -6   3     1002.54      762.05    161.63 o 
 -11  -5   3     1056.78     1135.10    215.13 o 
 -10  -5   3      588.94      640.09    180.24 o 
  -9  -5   3      231.41      217.97    121.21 o 
  -8  -5   3      112.98      111.37    128.06 o 
  -7  -5   3      352.33      285.30     91.14 o 
  -6  -5   3      410.51      428.56     76.92 o 
  -5  -5   3      175.76      162.42     50.21 o 
  -4  -5   3     2279.32     2213.86    111.98 o 
  -3  -5   3      778.37      675.18     61.69 o 
  -2  -5   3     6896.70     6979.19    154.97 o 
  -1  -5   3     2352.98     2288.90    123.02 o 
   0  -5   3     6635.80     6759.23    116.49 o 
   1  -5   3    12245.31    11902.00    137.86 o 
   2  -5   3     6216.13     6120.87    132.60 o 
   3  -5   3    12467.04    11952.20    180.70 o 
   4  -5   3     3665.30     3434.56    115.81 o 
   5  -5   3     6758.90     6608.22    207.23 o 
   6  -5   3     4353.75     4070.83    109.78 o 
   7  -5   3     3521.00     3735.79    127.40 o 
   8  -5   3     5175.38     5175.08    222.16 o 
   9  -5   3     2811.77     2713.69    165.95 o 
  10  -5   3     2745.10     2437.61    165.85 o 
  11  -5   3     2229.55     2269.77    238.45 o 
 -11  -4   3     3272.43     2939.89    247.35 o 
 -10  -4   3     2521.00     2470.05    219.08 o 
  -9  -4   3     5860.07     5886.85    219.02 o 
  -8  -4   3     3206.25     3361.16    184.77 o 
  -7  -4   3     8484.04     8581.06    200.13 o 
  -6  -4   3    11233.26    11023.65    148.09 o 
  -5  -4   3    11861.96    11939.95    166.47 o 
  -4  -4   3     1880.89     1798.05     85.58 o 
  -3  -4   3    12495.56    11937.86    171.38 o 
  -2  -4   3     3001.61     3001.52     80.59 o 
  -1  -4   3    15608.38    15866.32    243.09 o 
   0  -4   3      256.07      251.55     49.16 o 
   1  -4   3     2356.19     2189.17     65.68 o 
   2  -4   3      249.85      243.46     51.68 o 
   3  -4   3     1469.39     1620.75     72.92 o 
   4  -4   3     4905.98     5039.67    112.87 o 
   5  -4   3      811.05      808.44     50.53 o 
   6  -4   3       95.77      141.25     45.08 o 
   7  -4   3     1830.28     2025.89     90.67 o 
   8  -4   3     1147.84     1280.70    122.86 o 
   9  -4   3     1852.78     1803.92    137.56 o 
  10  -4   3      334.02      384.05    127.47 o 
  11  -4   3     1822.78     2312.71    233.35 o 
 -11  -3   3       78.93      143.80    181.12 o 
 -10  -3   3       61.54       88.92    161.30 o 
  -9  -3   3        5.99       76.54    122.50 o 
  -8  -3   3      498.88      558.84    116.17 o 
  -7  -3   3      263.30      212.39     90.72 o 
  -6  -3   3     6961.46     6920.49    147.33 o 
  -5  -3   3      219.89      192.87     31.76 o 
  -4  -3   3     8034.88     7819.92    100.02 o 
  -3  -3   3      611.72      525.66     36.27 o 
  -2  -3   3    14621.41    14920.04    195.95 o 
  -1  -3   3     8119.43     8020.16     90.02 o 
   0  -3   3    16030.01    15529.50    167.18 o 
   1  -3   3    13066.10    12782.14    127.59 o 
   2  -3   3     3793.27     3759.31     81.22 o 
   3  -3   3    13934.68    13884.02    124.67 o 
   4  -3   3    13823.79    14030.30    129.50 o 
   5  -3   3     9281.95     9241.99    137.22 o 
   6  -3   3    12373.39    12815.47    171.38 o 
   7  -3   3     9798.32     9692.55    161.38 o 
   8  -3   3     6250.15     5931.74    185.84 o 
   9  -3   3     3434.19     3319.01    187.79 o 
  10  -3   3     1552.75     1434.43    145.02 o 
  11  -3   3      681.42      660.17    173.39 o 
 -11  -2   3     4202.99     4198.45    287.17 o 
 -10  -2   3     6438.49     6547.91    336.79 o 
  -9  -2   3     6030.94     5787.90    253.69 o 
  -8  -2   3     5210.54     5078.74    179.78 o 
  -7  -2   3     3143.24     2982.98    139.97 o 
  -6  -2   3     6237.42     5851.72     95.46 o 
  -5  -2   3     5525.31     5277.85    109.90 o 
  -4  -2   3     2732.54     2588.77     53.16 o 
  -3  -2   3     2826.34     2717.36     58.07 o 
  -2  -2   3      794.45      876.66     46.70 o 
  -1  -2   3      287.02      276.86     26.97 o 
   0  -2   3     3076.23     3379.67     68.10 o 
   1  -2   3      232.98      268.48     29.71 o 
   2  -2   3      832.55      788.93     25.66 o 
   3  -2   3     4497.16     4608.00     57.04 o 
   4  -2   3      394.97      407.37     31.11 o 
   5  -2   3     2841.76     2898.11     55.50 o 
   6  -2   3     3767.82     3840.31     81.19 o 
   7  -2   3     4218.21     4063.74    106.75 o 
   8  -2   3     4666.65     4597.91    172.05 o 
   9  -2   3     5010.33     5016.35    188.00 o 
  10  -2   3     2233.34     2338.13    194.44 o 
  11  -2   3     2831.48     3259.64    289.57 o 
 -11  -1   3       18.74       33.13    161.38 o 
 -10  -1   3      425.45      256.12    171.29 o 
  -9  -1   3      579.89      561.37    138.78 o 
  -8  -1   3     2587.51     2410.25    136.70 o 
  -7  -1   3      417.77      395.99     56.96 o 
  -6  -1   3     7339.66     7215.98    112.95 o 
  -5  -1   3      679.68      593.79     40.21 o 
  -4  -1   3    13071.46    12658.10    136.63 o 
  -3  -1   3     5098.78     5059.77     63.13 o 
  -2  -1   3    19271.59    19274.69    105.06 o 
  -1  -1   3    10644.76    10458.94     79.42 o 
   0  -1   3    22294.93    20202.89    170.64 o 
   1  -1   3     2193.61     2357.96     37.69 o 
   2  -1   3    38833.74    39732.24    218.14 o 
   3  -1   3    15575.83    15991.36    103.10 o 
   4  -1   3    16869.79    17298.42    109.94 o 
   5  -1   3     4093.40     3943.38     62.85 o 
   6  -1   3     2921.91     2941.13     68.02 o 
   7  -1   3     3454.65     3322.07     89.37 o 
   8  -1   3      245.37      218.90     88.41 o 
   9  -1   3     3000.81     2867.79    142.91 o 
  10  -1   3       12.13       32.86    158.43 o 
  11  -1   3      119.71       27.40    202.84 o 
  12  -1   3      155.90      180.69    227.69 o 
 -11   0   3     1701.95     1548.03    176.85 o 
 -10   0   3     4986.89     5091.70    266.30 o 
  -9   0   3     1691.27     1714.13    136.24 o 
  -8   0   3     7479.44     7604.55    216.46 o 
  -7   0   3      976.27      941.66     74.48 o 
  -6   0   3     2605.56     2652.11     97.98 o 
  -5   0   3     1446.54     1454.62     71.04 o 
  -4   0   3     1191.74     1202.08     42.31 o 
  -3   0   3      239.61      345.07     37.50 o 
  -2   0   3     4198.05     4465.21     47.56 o 
  -1   0   3      794.53     1037.56     32.97 o 
   1   0   3     6076.36     6595.84     56.69 o 
   2   0   3       37.79        8.46     20.75 o 
   3   0   3     3243.43     3150.50     66.26 o 
   4   0   3     7382.93     7347.36     82.87 o 
   5   0   3     4664.58     4569.00     69.28 o 
   6   0   3     8941.46     8818.65    101.93 o 
   7   0   3     4071.15     3758.72     94.72 o 
   8   0   3     4130.80     4016.31    137.63 o 
   9   0   3     6652.18     6437.41    190.44 o 
  10   0   3     3544.22     3660.48    224.28 o 
  11   0   3     4678.53     4091.27    325.23 o 
  12   0   3     2473.34     2399.07    281.96 o 
 -11   1   3      378.34      305.86    152.33 o 
 -10   1   3     1039.74      878.03    163.92 o 
  -9   1   3     1854.70     2066.85    144.53 o 
  -8   1   3     4550.05     4486.36    171.69 o 
  -7   1   3     1148.68     1179.50     84.62 o 
  -6   1   3     8201.65     8185.11    189.84 o 
  -5   1   3     7665.98     7731.27    162.86 o 
  -4   1   3     7090.80     6655.26    112.19 o 
  -3   1   3    14791.85    15753.61    153.60 o 
  -2   1   3    21375.62    22207.48    145.98 o 
  -1   1   3    12651.04    13782.12    146.41 o 
   1   1   3     8240.85     9025.54     68.00 o 
   2   1   3    11754.43    11733.87     80.03 o 
   3   1   3     5905.48     5678.48     75.93 o 
   4   1   3     2882.80     2932.53     59.09 o 
   5   1   3     8960.05     8667.16     91.12 o 
   6   1   3      271.69      263.62     30.77 o 
   7   1   3     3463.97     3492.03     86.86 o 
   8   1   3      193.92       89.55     76.59 o 
   9   1   3      174.13      161.61    121.05 o 
  10   1   3        7.03       44.42    149.67 o 
  11   1   3        5.95       28.56    159.04 o 
  12   1   3      147.50      215.53    217.89 o 
 -11   2   3     1693.73     1777.98    208.94 o 
 -10   2   3     2409.76     2269.04    174.30 o 
  -9   2   3     1012.54     1176.49    129.41 o 
  -8   2   3     2275.60     2170.56    140.02 o 
  -7   2   3     1796.73     1765.37     94.28 o 
  -6   2   3     2006.27     1853.86     56.27 o 
  -5   2   3      135.73      120.68     56.28 o 
  -4   2   3     2358.92     2503.17     85.59 o 
  -3   2   3     1349.24     1294.46     37.07 o 
  -2   2   3     2111.41     2245.51     43.71 o 
  -1   2   3     1217.66     1235.38     35.80 o 
   1   2   3    17165.48    17296.94     99.47 o 
   2   2   3    11780.97    11907.28     68.20 o 
   3   2   3     2885.51     2823.07     38.83 o 
   4   2   3     8979.12     8777.77    100.08 o 
   5   2   3     7025.65     6974.70    114.97 o 
   6   2   3    10601.13    10624.38    160.55 o 
   7   2   3     8427.30     8272.99    123.34 o 
   8   2   3     7387.96     7387.87    174.82 o 
   9   2   3     4616.65     4861.86    209.20 o 
  10   2   3     5492.24     5620.92    294.87 o 
  11   2   3     3424.65     3562.44    265.82 o 
  12   2   3     2872.98     2737.46    238.88 o 
 -11   3   3     1372.46     1362.09    190.44 o 
 -10   3   3     1540.62     1495.61    167.86 o 
  -9   3   3     6179.26     6121.50    220.75 o 
  -8   3   3     6156.21     6215.89    208.03 o 
  -7   3   3     9725.03     9788.17    198.52 o 
  -6   3   3     7813.79     7797.78    147.75 o 
  -5   3   3    13651.83    13737.89    175.29 o 
  -4   3   3     6909.10     6656.92    122.05 o 
  -3   3   3    18492.44    19349.63    158.49 o 
  -2   3   3    15633.44    15754.27    119.38 o 
  -1   3   3     4038.67     4300.84     74.43 o 
   0   3   3     9201.57     8789.75     66.99 o 
   1   3   3    10092.05    10351.10     91.25 o 
   2   3   3     3876.35     3894.10     49.84 o 
   3   3   3    10621.45    10610.19     98.00 o 
   4   3   3      712.76      760.74     36.79 o 
   5   3   3     1301.98     1175.76     38.74 o 
   6   3   3       84.15      119.58     37.32 o 
   7   3   3      924.91      937.53     54.68 o 
   8   3   3       26.73       62.08    108.36 o 
   9   3   3      677.76      567.99    120.68 o 
  10   3   3      349.28      244.94    149.05 o 
  11   3   3     1162.08     1174.49    213.29 o 
  12   3   3     1276.15     1554.20    228.95 o 
 -11   4   3      922.77      616.42    190.72 o 
 -10   4   3     1166.17     1189.19    167.77 o 
  -9   4   3      297.18      303.77    115.69 o 
  -8   4   3       81.83       86.82     98.32 o 
  -7   4   3       79.47       78.18     88.23 o 
  -6   4   3       12.36       15.81     53.37 o 
  -5   4   3     1747.39     1741.17     79.15 o 
  -4   4   3      237.48      278.70     47.01 o 
  -3   4   3     3264.00     3294.94     91.64 o 
  -2   4   3     4958.52     5096.76     76.78 o 
  -1   4   3     4628.29     4711.78     65.55 o 
   0   4   3     4682.60     4496.93     65.58 o 
   1   4   3      419.74      564.89     59.11 o 
   2   4   3    28869.03    29262.37    165.45 o 
   3   4   3     8004.87     7694.42     85.99 o 
   4   4   3    13265.11    12707.98    162.70 o 
   5   4   3     6913.23     6969.10    117.97 o 
   6   4   3    16713.36    16406.67    301.25 o 
   7   4   3     7560.25     7493.72    156.54 o 
   8   4   3     5779.85     6076.74    194.77 o 
   9   4   3     2662.48     2581.70    174.33 o 
  10   4   3     4525.83     4542.79    254.79 o 
  11   4   3     2044.45     2115.14    238.44 o 
  12   4   3     2007.95     2064.16    246.53 o 
 -10   5   3     2147.23     2124.78    204.86 o 
  -9   5   3     4020.47     4104.65    196.24 o 
  -8   5   3     4373.02     4311.12    176.46 o 
  -7   5   3     7037.53     7044.64    198.60 o 
  -6   5   3     3748.09     4006.01    115.51 o 
  -5   5   3     9570.19     9385.64    149.28 o 
  -4   5   3     9910.43     9747.70    156.19 o 
  -3   5   3     7024.46     7073.96    117.04 o 
  -2   5   3    11279.94    11201.28    137.27 o 
  -1   5   3     2606.44     2582.44     64.48 o 
   0   5   3     9626.59     9715.63    110.50 o 
   1   5   3    12934.91    13143.13    117.28 o 
   2   5   3     5201.81     5237.72     94.83 o 
   3   5   3      722.14      846.73     44.24 o 
   4   5   3     1658.73     1687.67     64.18 o 
   5   5   3      113.25       96.65     46.25 o 
   6   5   3       15.71       14.62     43.13 o 
   7   5   3     2321.17     2353.29     88.84 o 
   8   5   3       24.02       44.10     99.04 o 
   9   5   3     3080.86     2939.50    176.12 o 
  10   5   3      987.40      791.50    164.09 o 
  11   5   3     1292.20     1328.43    208.61 o 
 -10   6   3        8.60       33.30    166.44 o 
  -9   6   3       40.10       45.52    134.71 o 
  -8   6   3      244.00      162.88    127.66 o 
  -7   6   3      574.26      578.37     96.62 o 
  -6   6   3      437.15      425.76     73.83 o 
  -5   6   3     2984.50     3283.81    130.68 o 
  -4   6   3     1650.12     1641.98     88.60 o 
  -3   6   3     1825.88     1639.88     71.77 o 
  -2   6   3    10145.85    10520.46    157.93 o 
  -1   6   3    12136.24    12328.60    143.83 o 
   0   6   3    11604.55    11240.80    123.19 o 
   1   6   3     7059.49     7435.90    189.56 o 
   2   6   3    20838.15    21007.02    226.49 o 
   3   6   3    18077.85    17957.92    209.89 o 
   4   6   3     8060.10     7979.57    213.94 o 
   5   6   3     9354.37     9284.02    172.84 o 
   6   6   3     8715.62     8648.95    186.08 o 
   7   6   3     5750.01     5750.22    160.62 o 
   8   6   3     6045.35     5947.29    209.04 o 
   9   6   3     2774.73     2910.60    206.94 o 
  10   6   3     1932.66     1845.76    195.18 o 
  11   6   3      845.21      947.91    220.37 o 
 -10   7   3     1956.80     1878.95    279.52 o 
  -9   7   3     4959.00     5003.22    284.10 o 
  -8   7   3     3950.35     3774.54    228.17 o 
  -7   7   3     4437.18     4634.96    205.28 o 
  -6   7   3     2521.46     2615.68    157.92 o 
  -5   7   3     4163.51     4137.23    152.55 o 
  -4   7   3     6329.21     6328.86    153.01 o 
  -3   7   3     3083.17     2893.58    124.84 o 
  -2   7   3     5874.15     6086.00    117.29 o 
  -1   7   3      252.31      219.29     41.81 o 
   0   7   3     3047.38     3034.96     60.24 o 
   1   7   3      778.04      758.63     56.25 o 
   2   7   3     4105.20     3916.80    102.77 o 
   3   7   3     7295.38     7253.48    115.23 o 
   4   7   3      124.07       92.56     38.87 o 
   5   7   3     2804.51     2511.93    135.53 o 
   6   7   3       48.68       20.99     78.39 o 
   7   7   3     4864.45     4794.32    163.01 o 
   8   7   3     1306.15     1192.88    122.45 o 
   9   7   3     3054.63     3226.09    223.60 o 
  10   7   3     2851.01     2592.51    265.82 o 
  11   7   3     1644.47     1604.54    259.60 o 
  -9   8   3      134.84       91.65    230.86 o 
  -8   8   3      434.00      415.41    134.25 o 
  -7   8   3     1160.62     1137.87    142.58 o 
  -6   8   3     2659.95     2336.00    165.12 o 
  -5   8   3     4226.22     4444.57    169.09 o 
  -4   8   3     5686.67     5735.99    149.91 o 
  -3   8   3     6918.86     7051.53    164.43 o 
  -2   8   3     9066.13     8774.73    162.10 o 
  -1   8   3    12566.52    12539.57    188.62 o 
   0   8   3     6266.42     5916.15    117.84 o 
   1   8   3    22830.56    22238.50    360.43 o 
   2   8   3     6920.94     6902.93    181.05 o 
   3   8   3    16816.41    16595.80    224.52 o 
   4   8   3     3773.55     3709.30     90.03 o 
   5   8   3     6736.84     6648.95    194.66 o 
   6   8   3     2746.48     2695.29    135.18 o 
   7   8   3     3485.71     3518.67    151.64 o 
   8   8   3      860.60      904.51    137.76 o 
   9   8   3      771.04      719.94    204.95 o 
  10   8   3      142.99      148.64    204.44 o 
  11   8   3      523.70      448.39    221.37 o 
  -9   9   3     1731.23     1497.77    289.41 o 
  -8   9   3     1924.99     1770.64    176.66 o 
  -7   9   3     1430.87     1595.74    163.80 o 
  -6   9   3     1523.43     1675.52    151.38 o 
  -5   9   3     1167.10     1281.82    126.39 o 
  -4   9   3     1443.68     1413.59    100.18 o 
  -3   9   3      358.60      357.72     85.52 o 
  -2   9   3       25.90       43.35     71.86 o 
  -1   9   3      141.05      189.70     67.20 o 
   0   9   3       11.04       23.24     43.96 o 
   1   9   3      226.18      223.80     48.12 o 
   2   9   3       24.87        9.73     85.47 o 
   3   9   3     4090.66     3873.11    155.26 o 
   4   9   3      916.71      904.92     94.83 o 
   5   9   3      732.33      701.01    117.14 o 
   6   9   3      692.98      716.26    103.13 o 
   7   9   3     4746.88     4585.04    221.63 o 
   8   9   3     4447.32     4291.33    219.62 o 
   9   9   3     3007.63     2912.77    269.96 o 
  10   9   3     3271.59     3624.84    302.14 o 
  -8  10   3     1676.53     1606.11    185.84 o 
  -7  10   3     1789.35     2038.12    198.10 o 
  -6  10   3     3254.49     3308.03    230.57 o 
  -5  10   3     2404.99     2631.82    162.21 o 
  -4  10   3     3557.14     3619.12    182.97 o 
  -3  10   3     4879.36     5099.50    173.31 o 
  -2  10   3     2879.08     2844.67    145.01 o 
  -1  10   3    14522.10    14278.87    292.24 o 
   0  10   3     2715.74     2529.64     96.47 o 
   1  10   3    10960.97    10185.03    270.98 o 
   2  10   3     1434.65     1483.93     75.70 o 
   3  10   3     9233.43     9347.21    206.60 o 
   4  10   3     1435.68     1429.06    107.33 o 
   5  10   3     6207.60     6316.45    225.11 o 
   6  10   3      963.57      927.08    135.92 o 
   7  10   3     1907.72     2048.87    197.78 o 
   8  10   3       89.66       44.26    154.11 o 
   9  10   3      414.65      371.16    201.31 o 
  10  10   3        1.10       98.64    222.24 o 
  -8  11   3      955.92      658.72    190.96 o 
  -7  11   3     1116.11      927.11    192.64 o 
  -6  11   3      292.32      283.53    180.31 o 
  -5  11   3      549.42      454.05    169.81 o 
  -4  11   3      169.10      119.47    143.07 o 
  -3  11   3     1529.05     1386.90    166.72 o 
  -2  11   3      145.84      100.66     89.74 o 
  -1  11   3      171.67      133.39     98.05 o 
   0  11   3      654.65      597.39    109.32 o 
   1  11   3      218.26      180.95     90.65 o 
   2  11   3     1560.65     1709.66    143.58 o 
   3  11   3     1351.04     1415.04    113.82 o 
   4  11   3     5418.56     5471.05    225.64 o 
   5  11   3     4290.74     4230.30    218.83 o 
   6  11   3     5827.28     5713.81    248.87 o 
   7  11   3     2537.29     2766.57    215.09 o 
   8  11   3     2847.77     2884.89    237.37 o 
   9  11   3     2209.95     2035.40    268.03 o 
  -7  12   3     1892.45     1754.50    243.56 o 
  -6  12   3     1774.60     1967.72    236.36 o 
  -5  12   3     3309.40     3447.79    268.55 o 
  -4  12   3     3594.69     3298.82    228.72 o 
  -3  12   3     5000.58     4852.45    262.64 o 
  -2  12   3     3583.78     3518.58    227.47 o 
  -1  12   3     5460.75     5165.06    211.67 o 
   0  12   3     3773.05     3722.73    191.69 o 
   1  12   3     3139.83     3055.76    164.26 o 
   2  12   3     3307.04     3093.31    185.70 o 
   3  12   3     2335.90     2155.93    150.90 o 
   4  12   3      827.86      825.54    160.01 o 
   5  12   3      871.94     1172.98    176.22 o 
   6  12   3       92.64       67.86    148.84 o 
   7  12   3      443.81      310.65    160.28 o 
   8  12   3        8.37      114.82    168.09 o 
   9  12   3        1.43       53.82    204.19 o 
  -6  13   3      312.53      244.89    209.05 o 
  -5  13   3        1.43       60.23    195.82 o 
  -4  13   3      393.85      428.62    167.85 o 
  -3  13   3      368.20      237.01    163.09 o 
  -2  13   3      965.84      899.68    173.67 o 
  -1  13   3      664.36      604.57    161.97 o 
   0  13   3     1166.41     1321.51    127.74 o 
   1  13   3     1546.33     1603.67    153.82 o 
   2  13   3     6765.30     6361.83    257.55 o 
   3  13   3     1795.76     1825.93    199.11 o 
   4  13   3     4838.13     5092.02    283.42 o 
   5  13   3     1647.52     1770.23    187.76 o 
   6  13   3     3605.83     3852.70    239.35 o 
   7  13   3     2391.37     2352.65    244.31 o 
   8  13   3     2698.91     2513.77    260.69 o 
  -5  14   3     2132.83     2294.33    266.53 o 
  -4  14   3     3433.38     3401.88    289.83 o 
  -3  14   3     2091.95     1939.09    204.17 o 
  -2  14   3     2285.19     2293.56    225.89 o 
  -1  14   3      765.77      598.53    180.58 o 
   0  14   3     2327.41     2148.94    199.85 o 
   1  14   3      404.95      507.99    126.68 o 
   2  14   3     1027.96     1017.38    164.77 o 
   3  14   3      354.18      319.41    159.76 o 
   4  14   3      151.32      105.99    179.45 o 
   5  14   3       55.88      121.44    208.49 o 
   6  14   3        3.33       16.54    187.59 o 
   7  14   3      102.36      119.53    210.96 o 
  -4  15   3      432.39      408.63    213.79 o 
  -3  15   3      770.86      809.19    193.21 o 
  -2  15   3      169.12      109.67    181.75 o 
  -1  15   3      791.83      857.08    190.38 o 
   0  15   3     2392.55     2488.75    245.32 o 
   1  15   3     1899.06     1873.23    218.18 o 
   2  15   3     2345.30     2256.06    199.59 o 
   3  15   3     2358.14     2443.30    209.81 o 
   4  15   3     2303.53     2333.80    239.52 o 
   5  15   3     1652.85     1482.13    245.22 o 
   6  15   3     1559.30     1512.64    262.40 o 
  -2  16   3     1378.79     1411.07    212.23 o 
  -1  16   3      472.66      466.65    195.54 o 
   0  16   3      405.55      301.55    187.71 o 
   1  16   3      140.75      286.49    218.21 o 
   2  16   3       46.34      104.53    218.35 o 
   3  16   3       46.87       42.64    176.55 o 
   4  16   3        3.45       29.43    188.99 o 
  -3 -15   4      580.50      622.32    218.09 o 
  -2 -15   4      455.12      514.74    222.32 o 
  -1 -15   4     1555.56     1554.90    216.21 o 
   0 -15   4      444.34      521.37    170.05 o 
   1 -15   4     2154.90     2534.29    227.96 o 
   2 -15   4     1412.10     1584.37    204.04 o 
   3 -15   4     1622.75     1865.05    215.08 o 
  -5 -14   4     2274.47     1968.56    215.03 o 
  -4 -14   4     2629.13     2979.33    250.53 o 
  -3 -14   4     1325.93     1405.85    207.77 o 
  -2 -14   4      680.94      824.98    205.83 o 
  -1 -14   4      397.64      365.91    163.97 o 
   0 -14   4      669.56      706.51    172.24 o 
   1 -14   4       80.95       56.80    183.68 o 
   2 -14   4      407.61      409.39    170.46 o 
   3 -14   4       47.75      108.95    168.91 o 
   4 -14   4        1.06       40.58    176.64 o 
   5 -14   4        8.92        1.56    174.56 o 
  -6 -13   4      170.50      320.88    177.68 o 
  -5 -13   4     1233.95     1291.46    198.24 o 
  -4 -13   4      627.73      660.15    174.91 o 
  -3 -13   4     2321.12     2613.63    234.57 o 
  -2 -13   4      944.11      952.98    136.87 o 
  -1 -13   4     3597.27     3942.57    228.88 o 
   0 -13   4     2085.71     2303.51    195.73 o 
   1 -13   4     2784.33     2939.79    214.43 o 
   2 -13   4     2825.43     3113.13    250.69 o 
   3 -13   4     2266.05     2480.04    230.67 o 
   4 -13   4     2464.81     2614.89    211.70 o 
   5 -13   4     3013.01     3197.90    234.28 o 
   6 -13   4     1570.57     1459.15    212.53 o 
  -7 -12   4     3085.84     2985.20    229.65 o 
  -6 -12   4     1705.49     1762.86    203.09 o 
  -5 -12   4     1936.60     2005.90    217.63 o 
  -4 -12   4     1237.27     1331.39    184.18 o 
  -3 -12   4     1620.83     1733.82    177.00 o 
  -2 -12   4      867.53      906.18    127.81 o 
  -1 -12   4      210.50      213.94    111.27 o 
   0 -12   4      392.45      448.30    132.16 o 
   1 -12   4      102.17      194.98    132.69 o 
   2 -12   4      368.43      341.28    145.82 o 
   3 -12   4       11.68       52.90    143.33 o 
   4 -12   4      379.12      322.35    147.13 o 
   5 -12   4      219.54      304.65    137.51 o 
   6 -12   4      545.90      449.11    157.52 o 
   7 -12   4      509.69      398.74    206.62 o 
  -8 -11   4      652.15      590.80    173.71 o 
  -7 -11   4     2116.92     2145.90    188.96 o 
  -6 -11   4     1738.17     1892.71    189.80 o 
  -5 -11   4     3053.71     3022.99    215.64 o 
  -4 -11   4     2276.56     2506.82    224.17 o 
  -3 -11   4     4385.57     4772.96    198.00 o 
  -2 -11   4     4966.85     5031.43    203.54 o 
  -1 -11   4     5477.31     5632.06    190.70 o 
   0 -11   4     5689.12     5891.10    213.76 o 
   1 -11   4     2849.72     3075.78    192.65 o 
   2 -11   4     3823.24     3762.79    190.30 o 
   3 -11   4     4816.02     4759.17    235.02 o 
   4 -11   4     3651.96     3420.89    211.92 o 
   5 -11   4     3665.27     3559.22    211.58 o 
   6 -11   4     1137.16     1065.88    161.51 o 
   7 -11   4      840.00      964.13    203.31 o 
   8 -11   4      443.83      374.24    299.40 o 
  -9 -10   4     2326.96     2092.71    237.87 o 
  -8 -10   4     2509.35     2683.24    226.15 o 
  -7 -10   4     2426.82     2410.73    185.79 o 
  -6 -10   4      800.52      775.72    140.52 o 
  -5 -10   4     1514.31     1600.10    175.60 o 
  -4 -10   4      966.11      916.43    130.83 o 
  -3 -10   4      602.38      584.80    101.57 o 
  -2 -10   4      111.86      118.24     97.83 o 
  -1 -10   4      128.49      136.69    102.66 o 
   0 -10   4      229.13      231.61    105.02 o 
   1 -10   4      132.19      109.63     91.10 o 
   2 -10   4     1914.66     1805.69    152.24 o 
   3 -10   4      538.14      519.99    126.34 o 
   4 -10   4     2480.81     2488.62    179.89 o 
   5 -10   4     1135.23      968.28    144.23 o 
   6 -10   4     1542.74     1588.81    150.42 o 
   7 -10   4     1897.80     1940.51    188.99 o 
   8 -10   4     1934.19     2036.11    314.37 o 
  -9  -9   4      863.61      857.09    172.52 o 
  -8  -9   4     4235.28     4574.38    243.36 o 
  -7  -9   4     3380.71     3336.36    201.53 o 
  -6  -9   4     6384.11     6315.27    242.11 o 
  -5  -9   4     3747.83     3670.45    194.14 o 
  -4  -9   4    11565.46    11818.00    239.95 o 
  -3  -9   4     5385.95     5180.87    152.12 o 
  -2  -9   4     9379.05     9232.29    214.53 o 
  -1  -9   4     6589.74     6887.50    181.38 o 
   0  -9   4     6850.43     6919.37    201.43 o 
   1  -9   4     6224.60     6618.85    200.06 o 
   2  -9   4     4701.83     4403.11    151.17 o 
   3  -9   4     5672.31     5490.43    199.81 o 
   4  -9   4      690.31      594.15    125.62 o 
   5  -9   4     2078.39     1963.61    153.36 o 
   6  -9   4     1406.47     1282.92    148.05 o 
   7  -9   4      913.32      835.26    157.12 o 
   8  -9   4      672.55      596.12    217.25 o 
   9  -9   4      219.23      264.42    233.90 o 
 -10  -8   4     1263.93     1264.85    207.80 o 
  -9  -8   4      760.52      695.95    175.21 o 
  -8  -8   4     1426.70     1130.26    172.28 o 
  -7  -8   4       82.68       98.28    114.38 o 
  -6  -8   4       18.00       47.73    104.98 o 
  -5  -8   4      178.17      143.40     90.40 o 
  -4  -8   4        7.17        9.41     69.85 o 
  -3  -8   4       92.76      128.22     71.25 o 
  -2  -8   4     2384.90     2385.96    134.83 o 
  -1  -8   4      403.75      433.65     92.59 o 
   0  -8   4     4035.88     3888.96    118.76 o 
   1  -8   4     1207.27     1120.79     62.87 o 
   2  -8   4     2806.69     2517.18     73.06 o 
   3  -8   4     4821.00     4753.30    183.16 o 
   4  -8   4     2879.65     2932.04    133.61 o 
   5  -8   4     3849.33     4058.34    172.08 o 
   6  -8   4     3337.04     3264.41    181.88 o 
   7  -8   4     5807.08     5572.66    258.79 o 
   8  -8   4     4551.08     4201.20    321.38 o 
   9  -8   4     3401.99     3187.69    308.57 o 
  10  -8   4     1899.87     1643.73    263.74 o 
 -10  -7   4     1612.52     1827.28    211.27 o 
  -9  -7   4     1604.06     1704.74    178.29 o 
  -8  -7   4     4986.47     5171.39    223.24 o 
  -7  -7   4     5198.07     4950.05    198.84 o 
  -6  -7   4     6725.39     6811.70    232.41 o 
  -5  -7   4     1981.49     2029.31    130.05 o 
  -4  -7   4     6537.51     6451.89    156.08 o 
  -3  -7   4     5597.59     5620.89    147.79 o 
  -2  -7   4     9786.52     9503.52    193.28 o 
  -1  -7   4     8820.29     9077.51    206.76 o 
   0  -7   4     5411.55     5070.52    120.87 o 
   1  -7   4     4666.83     4507.02     99.87 o 
   2  -7   4     4043.67     3736.01     88.20 o 
   3  -7   4     4001.16     4048.86    131.49 o 
   4  -7   4     2494.64     2464.22    142.72 o 
   5  -7   4      116.87      105.55     89.12 o 
   6  -7   4      348.01      364.36     97.14 o 
   7  -7   4       26.65       38.28    110.83 o 
   8  -7   4      113.87       58.92    145.21 o 
   9  -7   4        4.12       11.97    194.09 o 
  10  -7   4      340.77      203.69    187.01 o 
 -10  -6   4     1111.43     1072.77    186.53 o 
  -9  -6   4      126.63      137.19    135.25 o 
  -8  -6   4     1338.98     1392.56    141.54 o 
  -7  -6   4      155.30      131.05    106.99 o 
  -6  -6   4       39.26       33.12     85.49 o 
  -5  -6   4     1071.98      993.69    106.03 o 
  -4  -6   4      108.77       99.47     61.15 o 
  -3  -6   4     2841.49     2741.75    122.82 o 
  -2  -6   4     2585.85     2373.31    104.03 o 
  -1  -6   4     6426.81     6396.32    179.09 o 
   0  -6   4     3973.01     3931.05    104.42 o 
   1  -6   4     7656.83     7348.16    133.07 o 
   2  -6   4     3627.31     3392.80     83.49 o 
   3  -6   4     8152.76     8024.29    185.39 o 
   4  -6   4     7573.22     7470.17    185.01 o 
   5  -6   4     4779.49     4778.44    178.60 o 
   6  -6   4     5520.59     5728.01    181.07 o 
   7  -6   4     5857.92     5814.22    193.96 o 
   8  -6   4     5290.30     5382.73    236.72 o 
   9  -6   4     1700.23     1847.70    178.45 o 
  10  -6   4     1268.52     1068.65    189.46 o 
 -11  -5   4     2546.25     2584.01    242.91 o 
 -10  -5   4     2278.74     2345.29    227.33 o 
  -9  -5   4     3674.33     4018.62    210.26 o 
  -8  -5   4     2286.44     2555.64    194.28 o 
  -7  -5   4     6554.81     6665.66    185.37 o 
  -6  -5   4     5738.02     5771.31    171.15 o 
  -5  -5   4     7140.88     7019.94    161.83 o 
  -4  -5   4    10565.51     9855.99    160.59 o 
  -3  -5   4    14644.82    15195.05    220.22 o 
  -2  -5   4     3986.01     3837.50    122.08 o 
  -1  -5   4     3506.84     3450.13    150.04 o 
   0  -5   4     9329.65     9451.17    153.96 o 
   1  -5   4      965.69      981.08     62.29 o 
   2  -5   4     1464.15     1230.95     43.13 o 
   3  -5   4      730.75      710.57     78.30 o 
   4  -5   4      406.39      389.40     58.13 o 
   5  -5   4        0.14        6.89     28.85 o 
   6  -5   4       37.66       10.69     81.37 o 
   7  -5   4       36.47       30.07     77.85 o 
   8  -5   4     3582.55     3447.73    168.25 o 
   9  -5   4      894.77      803.76    121.14 o 
  10  -5   4     1643.32     1539.89    143.57 o 
  11  -5   4      817.55      732.49    192.50 o 
 -11  -4   4      471.23      634.16    195.18 o 
 -10  -4   4      323.21      282.57    172.16 o 
  -9  -4   4      212.81      258.25    130.67 o 
  -8  -4   4       11.70       29.47    127.43 o 
  -7  -4   4      407.06      487.94     76.83 o 
  -6  -4   4      155.06      179.76     68.84 o 
  -5  -4   4     4103.18     3957.24    103.91 o 
  -4  -4   4     2264.70     2182.26     70.54 o 
  -3  -4   4    11560.27    11651.50    150.90 o 
  -2  -4   4     1359.08     1336.31     76.54 o 
  -1  -4   4    12589.19    12503.49    152.19 o 
   0  -4   4     6154.79     6239.43    114.32 o 
   1  -4   4     9454.28     8981.15    146.07 o 
   2  -4   4     8966.84     8501.86    134.01 o 
   3  -4   4     9124.47     8970.45    144.65 o 
   4  -4   4    13013.33    12811.33    159.76 o 
   5  -4   4     4316.82     4147.50     97.90 o 
   6  -4   4     7474.60     7674.16    120.67 o 
   7  -4   4     3169.84     3449.54    132.98 o 
   8  -4   4     4570.59     4781.48    172.84 o 
   9  -4   4     2293.33     2251.43    147.12 o 
  10  -4   4     2052.24     1948.15    157.36 o 
  11  -4   4      770.42      858.09    191.97 o 
 -11  -3   4     4274.85     4286.15    289.46 o 
 -10  -3   4     2698.81     2522.67    237.94 o 
  -9  -3   4     8775.72     8853.57    289.49 o 
  -8  -3   4     5770.43     5789.85    224.04 o 
  -7  -3   4    13532.71    13860.21    249.32 o 
  -6  -3   4     2797.97     2937.54    132.74 o 
  -5  -3   4     8970.48     8837.96    145.30 o 
  -4  -3   4     1901.82     1769.95     54.36 o 
  -3  -3   4     9305.43     9250.05    121.72 o 
  -2  -3   4     4399.79     4716.66    110.44 o 
  -1  -3   4      283.05      136.40     52.53 o 
   0  -3   4      273.91      252.14     52.17 o 
   1  -3   4      537.08      559.23     49.38 o 
   2  -3   4      665.53      687.29     45.53 o 
   3  -3   4      264.98      296.27     25.69 o 
   4  -3   4      157.34      113.24     26.34 o 
   5  -3   4     1227.45     1261.86     49.82 o 
   6  -3   4     2740.11     2742.51     90.69 o 
   7  -3   4       69.65      107.22     62.20 o 
   8  -3   4     1377.74     1504.53    103.31 o 
   9  -3   4     1503.07     1590.13    141.45 o 
  10  -3   4     2885.49     2998.27    185.38 o 
  11  -3   4     1930.38     1694.69    223.19 o 
 -11  -2   4       65.99      100.00    187.12 o 
 -10  -2   4       52.31      113.20    177.12 o 
  -9  -2   4      456.86      536.25    141.72 o 
  -8  -2   4     1130.80     1120.69    114.47 o 
  -7  -2   4     2407.88     2530.99    132.49 o 
  -6  -2   4     2456.86     2375.50     80.82 o 
  -5  -2   4     7170.04     7096.78    111.01 o 
  -4  -2   4     2137.47     2037.14     66.29 o 
  -3  -2   4    10147.75     9925.42    106.17 o 
  -2  -2   4     4850.92     4661.42     63.35 o 
  -1  -2   4    10864.68    11096.82    127.07 o 
   0  -2   4    11301.36    11092.23     96.16 o 
   1  -2   4     5406.56     5549.09     76.51 o 
   2  -2   4    21942.29    22060.58    142.63 o 
   3  -2   4     9834.13     9865.78     89.13 o 
   4  -2   4    28159.54    28781.55    186.65 o 
   5  -2   4     7269.88     7521.91     87.58 o 
   6  -2   4     9273.38     9412.35    141.84 o 
   7  -2   4     1994.11     2031.00     89.72 o 
   8  -2   4     6423.12     6209.78    194.99 o 
   9  -2   4      890.18      775.70    126.28 o 
  10  -2   4     1213.27     1416.35    160.69 o 
  11  -2   4       70.29       39.69    207.39 o 
 -11  -1   4     4684.33     4397.96    253.77 o 
 -10  -1   4     3028.80     3170.03    251.59 o 
  -9  -1   4     6043.63     5681.16    257.88 o 
  -8  -1   4     1922.73     1958.30    132.10 o 
  -7  -1   4     4231.22     4342.44    160.57 o 
  -6  -1   4     2609.47     2688.11     91.92 o 
  -5  -1   4     8693.22     8661.87    125.92 o 
  -4  -1   4     1675.49     1747.38     57.12 o 
  -3  -1   4     1556.56     1560.52     43.97 o 
  -2  -1   4      801.95      769.38     30.12 o 
  -1  -1   4        7.54       27.34     28.61 o 
   0  -1   4       38.89        5.75     32.88 o 
   1  -1   4     6298.96     6633.10     60.41 o 
   2  -1   4      767.06      723.28     26.62 o 
   3  -1   4     2179.18     2123.84     41.36 o 
   4  -1   4     3571.62     3439.31     52.45 o 
   5  -1   4     2985.26     2980.96     67.99 o 
   6  -1   4     2607.95     2457.54     63.37 o 
   7  -1   4     5383.52     5514.82    140.69 o 
   8  -1   4     4493.72     4734.63    155.65 o 
   9  -1   4     6932.07     7079.18    218.38 o 
  10  -1   4     2920.38     2960.16    219.33 o 
  11  -1   4     3172.17     3136.31    289.90 o 
  12  -1   4     2415.23     2563.32    282.84 o 
 -11   0   4      105.68       54.80    167.82 o 
 -10   0   4     1420.33     1199.73    181.10 o 
  -9   0   4     1726.21     1739.59    138.35 o 
  -8   0   4     2917.52     3029.85    149.55 o 
  -7   0   4     1398.58     1336.07    116.62 o 
  -6   0   4     6467.31     6612.82    132.81 o 
  -5   0   4    10684.85    10503.57    119.42 o 
  -4   0   4    18652.37    19053.00    199.92 o 
  -3   0   4    14584.38    15425.89    147.75 o 
  -2   0   4    13195.86    13783.40    115.30 o 
  -1   0   4     7238.58     7755.03     83.22 o 
   0   0   4    75745.55    83852.58    461.07 o 
   1   0   4    57084.65    59594.33    253.01 o 
   2   0   4     9139.35     8965.76     62.88 o 
   3   0   4     7156.47     7392.08     77.86 o 
   4   0   4     5193.44     5266.98    105.69 o 
   5   0   4     7367.74     7533.08    139.15 o 
   6   0   4     4695.56     4423.13     92.57 o 
   7   0   4     2872.51     2752.64     83.85 o 
   8   0   4     1003.05      925.63     94.47 o 
   9   0   4        7.45        8.59     95.20 o 
  10   0   4      162.08       41.54    137.21 o 
  11   0   4       51.07       16.15    208.04 o 
  12   0   4        3.07       31.95    229.09 o 
 -11   1   4     2392.69     2472.81    223.16 o 
 -10   1   4     1391.19     1425.16    177.23 o 
  -9   1   4     3349.04     3273.48    170.00 o 
  -8   1   4     1484.37     1466.03    121.50 o 
  -7   1   4     4461.67     4497.84    131.44 o 
  -6   1   4      383.66      367.67     61.81 o 
  -5   1   4      340.09      279.57     45.31 o 
  -4   1   4       53.02       66.51     40.69 o 
  -3   1   4        1.59        5.34     28.47 o 
  -2   1   4      223.00      277.87     24.99 o 
  -1   1   4      494.75      461.97     28.93 o 
   0   1   4    30767.64    29937.88    215.28 o 
   1   1   4     6825.51     6904.50     84.67 o 
   2   1   4     1818.30     1869.58     31.89 o 
   3   1   4    11695.84    11782.65    103.79 o 
   4   1   4     5008.02     5227.34     91.58 o 
   5   1   4    20468.83    20759.54    254.46 o 
   6   1   4     4005.13     3902.48     81.20 o 
   7   1   4    16414.64    15810.26    159.81 o 
   8   1   4     2344.30     2267.97    123.45 o 
   9   1   4     8664.34     8449.18    233.11 o 
  10   1   4     4107.81     4116.14    208.77 o 
  11   1   4     5369.06     5448.29    300.21 o 
  12   1   4     2267.43     2421.03    310.69 o 
 -11   2   4      832.29      729.73    170.42 o 
 -10   2   4     2273.83     2353.51    185.54 o 
  -9   2   4     2284.24     2283.68    154.38 o 
  -8   2   4     7550.45     7664.39    231.09 o 
  -7   2   4     8701.04     8367.99    176.52 o 
  -6   2   4     8712.81     8292.36    170.35 o 
  -5   2   4     7765.90     8034.52    136.96 o 
  -4   2   4    11119.87    11464.11    163.61 o 
  -3   2   4    11931.35    12254.87    122.14 o 
  -2   2   4    11334.81    11891.27    139.54 o 
  -1   2   4    11535.20    11659.94    117.40 o 
   1   2   4    15640.86    15952.38     97.22 o 
   2   2   4      469.33      504.44     22.46 o 
   3   2   4    17917.79    18005.28    111.34 o 
   4   2   4      373.88      326.23     26.68 o 
   5   2   4     2597.36     2440.19     56.03 o 
   6   2   4       21.26       12.51     27.10 o 
   7   2   4      156.37      171.17     34.51 o 
   8   2   4       63.55       54.75     74.75 o 
   9   2   4       50.76       38.12    114.58 o 
  10   2   4       17.17       50.61    151.07 o 
  11   2   4      529.32      466.25    179.21 o 
  12   2   4      551.81      514.07    225.55 o 
 -11   3   4      943.66      923.27    197.46 o 
 -10   3   4     1060.17     1077.30    154.86 o 
  -9   3   4     1391.48     1275.94    133.95 o 
  -8   3   4      309.03      318.98    109.65 o 
  -7   3   4      100.48      107.05     75.13 o 
  -6   3   4        2.42       29.81     67.70 o 
  -5   3   4      513.94      557.16     68.88 o 
  -4   3   4     1065.09     1008.57     50.02 o 
  -3   3   4     3104.00     3237.69     86.02 o 
  -2   3   4     7089.15     7460.07     94.01 o 
  -1   3   4      920.01      860.84     34.79 o 
   0   3   4     6208.79     6728.68     94.85 o 
   1   3   4     6737.60     6631.08     67.57 o 
   2   3   4     8459.80     8890.89     90.90 o 
   3   3   4    13663.21    13466.75    117.83 o 
   4   3   4     6837.70     6896.91     85.41 o 
   5   3   4    12774.85    12044.81    179.18 o 
   6   3   4     7515.77     7355.94    106.67 o 
   7   3   4     8820.14     8781.24    133.56 o 
   8   3   4     9735.05     9659.54    237.75 o 
   9   3   4     7846.56     7557.19    250.39 o 
  10   3   4     3856.53     3890.32    238.17 o 
  11   3   4     3385.41     3336.05    267.50 o 
  12   3   4     2349.83     2076.72    281.96 o 
 -11   4   4     2070.68     2131.84    239.24 o 
 -10   4   4     3173.59     3012.85    221.41 o 
  -9   4   4     3200.59     3281.12    179.35 o 
  -8   4   4     6270.83     6336.83    199.90 o 
  -7   4   4     3362.04     3732.55    129.87 o 
  -6   4   4     6082.07     6040.71    136.86 o 
  -5   4   4     5504.99     5627.97    125.03 o 
  -4   4   4     3655.70     3429.11     95.36 o 
  -3   4   4     5773.93     5792.15    109.02 o 
  -2   4   4     5583.60     5600.55     92.82 o 
  -1   4   4    18299.03    18789.77    167.76 o 
   0   4   4     1420.59     1609.86     59.11 o 
   1   4   4    16003.91    15444.04    143.58 o 
   2   4   4       43.58       48.39     30.51 o 
   3   4   4     3762.50     3591.64     61.28 o 
   4   4   4      166.55      203.38     31.59 o 
   5   4   4     2065.53     2064.48     72.85 o 
   6   4   4      145.05      119.86     39.44 o 
   7   4   4       33.42       39.66     50.71 o 
   8   4   4     2308.49     2312.94    164.72 o 
   9   4   4      834.04      740.26    129.55 o 
  10   4   4     1660.37     1812.20    186.17 o 
  11   4   4     1209.86     1317.40    181.50 o 
  12   4   4     2543.09     2809.68    268.17 o 
 -10   5   4     1061.14      897.59    223.45 o 
  -9   5   4       54.46       47.05    118.81 o 
  -8   5   4       49.79       42.58     99.74 o 
  -7   5   4      476.64      508.02    112.72 o 
  -6   5   4      630.56      646.72     77.28 o 
  -5   5   4      369.55      372.91     49.13 o 
  -4   5   4     2602.13     2486.42     94.38 o 
  -3   5   4       86.00      107.84     52.21 o 
  -2   5   4    12068.26    12759.65    152.77 o 
  -1   5   4      569.52      536.50     41.07 o 
   0   5   4     6467.71     6136.90     99.33 o 
   1   5   4     4505.71     4810.72    144.86 o 
   2   5   4    20691.25    20908.14    185.77 o 
   3   5   4     8503.09     8156.10     92.70 o 
   4   5   4    19405.07    19673.47    222.60 o 
   5   5   4     5537.89     5362.59    128.15 o 
   6   5   4    13724.25    13805.57    193.90 o 
   7   5   4     4150.55     4198.32    142.09 o 
   8   5   4     8607.08     8586.97    258.16 o 
   9   5   4     3329.33     3350.40    187.65 o 
  10   5   4     2667.94     2801.29    218.01 o 
  11   5   4     1547.89     1466.03    190.58 o 
 -10   6   4     2045.87     2154.54    246.48 o 
  -9   6   4     2788.82     2900.22    210.33 o 
  -8   6   4     4459.55     4761.95    242.83 o 
  -7   6   4     5467.97     5271.18    206.21 o 
  -6   6   4     6997.88     7032.41    176.41 o 
  -5   6   4     4796.39     4830.45    153.03 o 
  -4   6   4     2640.72     2614.99    115.19 o 
  -3   6   4     6671.05     7013.10    175.76 o 
  -2   6   4     4417.58     4783.89    110.66 o 
  -1   6   4    10501.46    10644.57    137.81 o 
   0   6   4      737.23      729.62     42.27 o 
   1   6   4      989.70      961.35     85.61 o 
   2   6   4     1154.95     1231.82     71.12 o 
   3   6   4     1382.63     1435.86     47.92 o 
   4   6   4        4.57       13.33     35.87 o 
   5   6   4      665.65      653.51     78.03 o 
   6   6   4     1027.10     1044.04     98.32 o 
   7   6   4     1315.24     1274.71    120.29 o 
   8   6   4     1914.20     2015.65    130.91 o 
   9   6   4     1361.46     1426.97    154.32 o 
  10   6   4     2463.95     2497.39    220.75 o 
  11   6   4     1299.83     1265.57    218.58 o 
 -10   7   4        8.56       35.26    205.33 o 
  -9   7   4      318.47      252.47    140.83 o 
  -8   7   4      627.56      718.26    136.30 o 
  -7   7   4     2333.59     2368.59    163.10 o 
  -6   7   4     1579.94     1867.84    120.74 o 
  -5   7   4      189.83      179.82     79.07 o 
  -4   7   4     5977.38     5879.08    140.17 o 
  -3   7   4     2410.23     2370.32    131.40 o 
  -2   7   4    16827.15    17429.61    178.22 o 
  -1   7   4     8431.02     8334.89    131.34 o 
   0   7   4    11244.04    11121.35    156.28 o 
   2   7   4    16478.29    15623.87    255.47 o 
   3   7   4     6393.48     6284.77    113.48 o 
   4   7   4    17403.88    16278.69    222.03 o 
   5   7   4     1234.90     1114.30     87.76 o 
   6   7   4    10823.75    10741.88    239.89 o 
   7   7   4     3709.51     3958.37    177.38 o 
   8   7   4     3943.87     3779.73    170.12 o 
   9   7   4     1558.65     1702.70    220.34 o 
  10   7   4      462.14      459.85    190.40 o 
  11   7   4      165.54      119.40    200.30 o 
  -9   8   4     2280.93     2146.32    231.37 o 
  -8   8   4     2328.38     2533.51    225.97 o 
  -7   8   4     1790.42     1636.17    169.77 o 
  -6   8   4     2803.41     2990.40    177.20 o 
  -5   8   4     2378.80     2540.96    159.56 o 
  -4   8   4     4109.15     4228.33    168.79 o 
  -3   8   4     1417.73     1438.98     96.64 o 
  -2   8   4     3605.30     3663.82     93.75 o 
  -1   8   4        7.07       11.06     50.89 o 
   0   8   4     1894.75     1969.70     80.91 o 
   1   8   4       37.32       29.33     37.36 o 
   2   8   4     3714.91     3664.95    100.63 o 
   3   8   4     1958.54     1956.76     94.76 o 
   4   8   4      382.92      349.54     56.76 o 
   5   8   4      127.70      125.34     80.49 o 
   6   8   4     1267.60     1276.68    102.65 o 
   7   8   4     2316.51     2398.16    141.91 o 
   8   8   4     2901.77     2770.86    185.19 o 
   9   8   4     2931.81     3111.44    264.87 o 
  10   8   4     2705.33     2814.48    265.01 o 
  11   8   4     2418.38     2502.90    279.08 o 
  -9   9   4      200.55      172.62    204.40 o 
  -8   9   4     1220.55     1259.43    159.43 o 
  -7   9   4     1838.10     1845.80    171.93 o 
  -6   9   4     5212.65     4774.66    238.89 o 
  -5   9   4     3631.82     3600.87    210.04 o 
  -4   9   4     7327.94     7361.60    236.49 o 
  -3   9   4     4052.89     4326.54    140.66 o 
  -2   9   4     8150.48     7814.67    186.25 o 
  -1   9   4    11107.22    11005.20    239.36 o 
   0   9   4    13006.27    12529.25    156.05 o 
   1   9   4     5206.53     5487.48    126.24 o 
   2   9   4    14985.18    14975.02    200.79 o 
   3   9   4     5530.20     5596.57    178.20 o 
   4   9   4     9085.12     9040.15    236.09 o 
   5   9   4     7056.93     6748.94    189.55 o 
   6   9   4     3842.08     3744.40    172.09 o 
   7   9   4     2841.39     2621.90    178.48 o 
   8   9   4      238.29      216.32    135.97 o 
   9   9   4     1001.28      889.84    201.87 o 
  10   9   4      371.41      215.34    208.95 o 
  -8  10   4     1162.51     1163.24    175.21 o 
  -7  10   4     1388.25     1291.59    168.24 o 
  -6  10   4      730.73      627.71    146.59 o 
  -5  10   4      506.48      531.57    134.71 o 
  -4  10   4     1152.50     1013.09    130.04 o 
  -3  10   4      229.81      221.46     89.55 o 
  -2  10   4     1086.56      994.96     96.30 o 
  -1  10   4     1327.27     1369.61     94.87 o 
   0  10   4       13.36       44.89     95.11 o 
   1  10   4     2317.37     2355.00    130.60 o 
   2  10   4      171.98       49.93     50.39 o 
   3  10   4      601.59      589.24    101.96 o 
   4  10   4     5318.58     5514.48    187.77 o 
   5  10   4     4548.11     4386.27    206.15 o 
   6  10   4     2987.18     3083.08    182.83 o 
   7  10   4     4583.31     4597.26    242.78 o 
   8  10   4     4337.69     4290.28    259.39 o 
   9  10   4     4491.31     4600.91    313.99 o 
  10  10   4     3168.68     3213.38    289.99 o 
  -8  11   4     1800.71     1815.48    213.68 o 
  -7  11   4     1987.76     2148.32    210.96 o 
  -6  11   4     2938.69     2820.67    222.60 o 
  -5  11   4     5075.98     5282.97    246.91 o 
  -4  11   4     3533.40     3593.91    178.46 o 
  -3  11   4     9307.53     9256.17    280.01 o 
  -2  11   4     3800.30     3638.78    164.86 o 
  -1  11   4     3979.56     4098.14    177.44 o 
   0  11   4     4265.79     4420.56    185.70 o 
   1  11   4     7510.28     7139.34    230.78 o 
   2  11   4    13877.18    13838.87    300.90 o 
   3  11   4     7803.11     7746.66    207.20 o 
   4  11   4     1401.01     1495.30    145.03 o 
   5  11   4     1164.29     1189.23    159.51 o 
   6  11   4      630.25      572.32    137.16 o 
   7  11   4     1103.20     1055.68    166.56 o 
   8  11   4      116.48      215.82    188.96 o 
   9  11   4        9.42       60.32    201.07 o 
  -7  12   4      579.87      667.84    196.59 o 
  -6  12   4      295.12      233.28    199.61 o 
  -5  12   4       14.60       39.94    188.87 o 
  -4  12   4       33.24       48.26    152.62 o 
  -3  12   4      794.76      797.27    155.90 o 
  -2  12   4      165.45       74.90    153.23 o 
  -1  12   4     1578.83     1379.73    125.47 o 
   0  12   4     1145.21     1130.53    121.35 o 
   1  12   4     2798.55     2668.01    177.15 o 
   2  12   4     3272.81     3310.67    182.92 o 
   3  12   4     2981.36     2925.96    160.37 o 
   4  12   4     6296.90     6357.60    260.36 o 
   5  12   4     4695.37     4666.75    252.44 o 
   6  12   4     2738.48     2749.29    183.29 o 
   7  12   4     3160.83     3395.38    245.24 o 
   8  12   4     3411.34     3536.22    280.90 o 
   9  12   4     2198.73     2414.63    268.66 o 
  -6  13   4     1457.65     1399.81    228.43 o 
  -5  13   4     2227.42     2400.16    261.23 o 
  -4  13   4     1868.52     1898.97    228.72 o 
  -3  13   4     3168.24     3321.20    236.21 o 
  -2  13   4     3853.17     4210.47    265.20 o 
  -1  13   4     4749.30     4755.81    246.71 o 
   0  13   4     4157.35     4127.82    186.19 o 
   1  13   4     2908.18     2998.71    188.95 o 
   2  13   4     1542.64     1291.21    153.74 o 
   3  13   4     1918.41     1707.36    194.67 o 
   4  13   4       67.15      182.20    181.56 o 
   5  13   4      201.21      265.11    161.62 o 
   6  13   4      264.33      307.21    157.00 o 
   7  13   4        0.51       65.14    194.37 o 
   8  13   4       27.81      140.22    233.89 o 
  -5  14   4      482.62      452.88    208.57 o 
  -4  14   4     1113.45     1092.22    219.59 o 
  -3  14   4      449.44      381.67    170.59 o 
  -2  14   4      591.23      749.15    179.89 o 
  -1  14   4      886.46      855.09    185.04 o 
   0  14   4     2742.64     3037.62    262.64 o 
   1  14   4     1764.65     1576.17    160.46 o 
   2  14   4     4735.05     4426.99    235.36 o 
   3  14   4     3326.44     3454.90    226.79 o 
   4  14   4     1965.24     2032.38    245.39 o 
   5  14   4     4674.47     5171.16    346.03 o 
   6  14   4     3457.64     3166.84    268.02 o 
   7  14   4     2084.64     2572.17    300.39 o 
  -4  15   4     2393.15     2634.28    293.66 o 
  -3  15   4     2049.15     2162.33    265.00 o 
  -2  15   4     2110.86     1917.41    214.40 o 
  -1  15   4     1864.24     1969.72    222.24 o 
   0  15   4     1001.05     1043.14    195.82 o 
   1  15   4      597.43      534.98    173.00 o 
   2  15   4        7.20       10.69    149.20 o 
   3  15   4      132.89       99.45    167.79 o 
   4  15   4       10.61      104.17    203.08 o 
   5  15   4      248.78      319.84    215.43 o 
   6  15   4        7.19       46.00    223.23 o 
  -2  16   4     1617.67     2097.84    267.92 o 
  -1  16   4     1104.82      957.97    191.60 o 
   0  16   4     2042.40     1967.17    222.00 o 
   1  16   4     1668.73     1532.03    227.74 o 
   2  16   4     2429.03     2145.90    264.81 o 
   3  16   4     2663.00     2603.81    240.68 o 
   4  16   4     1649.99     1862.88    254.36 o 
  -3 -15   5      757.49      880.25    230.76 o 
  -2 -15   5     2050.96     2397.30    285.70 o 
  -1 -15   5      287.62      240.89    172.44 o 
   0 -15   5      814.31     1009.95    195.54 o 
   1 -15   5      194.32      238.17    174.70 o 
   2 -15   5      247.99      253.59    181.20 o 
  -5 -14   5      623.42      698.85    195.45 o 
  -4 -14   5      618.70      789.24    191.22 o 
  -3 -14   5     1207.82     1099.04    240.89 o 
  -2 -14   5     1364.94     1508.53    223.87 o 
  -1 -14   5      905.72     1034.79    151.18 o 
   0 -14   5     2057.83     2286.88    212.98 o 
   1 -14   5     1565.22     1865.42    201.81 o 
   2 -14   5     2616.35     2982.62    251.16 o 
   3 -14   5     1862.32     2035.76    230.48 o 
   4 -14   5     1825.17     1993.38    219.33 o 
  -6 -13   5     2259.56     2205.43    239.03 o 
  -5 -13   5      845.19      873.53    189.40 o 
  -4 -13   5     2037.44     2074.54    219.16 o 
  -3 -13   5      282.10      306.70    158.14 o 
  -2 -13   5     1188.50     1310.22    142.81 o 
  -1 -13   5      658.44      559.57    147.20 o 
   0 -13   5      811.86      627.72    144.82 o 
   1 -13   5       62.29      153.64    145.52 o 
   2 -13   5        0.19        6.65    169.41 o 
   3 -13   5        9.04       25.60    175.97 o 
   4 -13   5      124.93      116.28    173.05 o 
   5 -13   5      622.71      624.69    163.94 o 
   6 -13   5      449.55      436.17    187.32 o 
  -7 -12   5      678.13      694.04    173.30 o 
  -6 -12   5      514.53      475.68    176.12 o 
  -5 -12   5     1781.53     1841.38    208.35 o 
  -4 -12   5     1505.76     1709.68    209.02 o 
  -3 -12   5     2121.74     2356.16    188.27 o 
  -2 -12   5     2967.31     3145.67    172.28 o 
  -1 -12   5     3907.85     4079.49    187.48 o 
   0 -12   5     3961.08     4164.58    231.58 o 
   1 -12   5     5658.71     5667.80    254.19 o 
   2 -12   5     3331.60     3646.41    198.12 o 
   3 -12   5     4534.62     4681.56    246.57 o 
   4 -12   5     1932.82     1947.39    188.33 o 
   5 -12   5     2585.67     2801.43    211.68 o 
   6 -12   5     1640.11     1650.06    167.98 o 
   7 -12   5      735.69      711.10    205.33 o 
  -8 -11   5     2451.03     2432.66    226.65 o 
  -7 -11   5     1605.60     1444.76    172.50 o 
  -6 -11   5     2175.61     2215.85    204.91 o 
  -5 -11   5      742.45      844.94    180.23 o 
  -4 -11   5     2048.79     1981.83    209.25 o 
  -3 -11   5      920.56      944.52    141.64 o 
  -2 -11   5      124.06      160.64    110.54 o 
  -1 -11   5        3.11       29.33    109.14 o 
   0 -11   5      574.72      495.57    110.82 o 
   1 -11   5       94.04       94.10    128.21 o 
   2 -11   5      284.80      318.20    125.04 o 
   3 -11   5     1457.33     1398.99    147.42 o 
   4 -11   5     1618.84     1618.91    165.81 o 
   5 -11   5     2448.77     2524.17    193.49 o 
   6 -11   5     1358.90     1282.85    161.36 o 
   7 -11   5     1064.32      673.09    200.40 o 
   8 -11   5     1872.23     2027.79    255.30 o 
  -8 -10   5      970.92      794.64    162.12 o 
  -7 -10   5     3295.13     3393.83    211.33 o 
  -6 -10   5     2064.40     2287.93    178.06 o 
  -5 -10   5     2570.36     2729.56    190.65 o 
  -4 -10   5     5499.44     5598.94    208.65 o 
  -3 -10   5     6687.71     6997.30    211.17 o 
  -2 -10   5     4721.32     4661.48    165.19 o 
  -1 -10   5     4647.81     4764.96    187.79 o 
   0 -10   5     1523.74     1870.82    138.78 o 
   1 -10   5     7542.04     7624.15    210.43 o 
   2 -10   5     2849.66     2846.35    177.81 o 
   3 -10   5     2757.13     2585.03    161.76 o 
   4 -10   5      776.74      734.69    136.98 o 
   5 -10   5     1043.36     1064.48    150.34 o 
   6 -10   5     1122.08     1166.63    151.82 o 
   7 -10   5      585.37      561.01    182.83 o 
   8 -10   5      416.15      375.53    209.13 o 
  -9  -9   5     1979.85     1949.75    218.62 o 
  -8  -9   5     1900.26     1754.53    196.02 o 
  -7  -9   5     1779.13     1628.83    180.26 o 
  -6  -9   5      946.29      777.41    147.52 o 
  -5  -9   5      308.51      276.87    133.72 o 
  -4  -9   5      263.98      242.85    115.33 o 
  -3  -9   5      946.53      972.29    112.12 o 
  -2  -9   5        1.87       25.33     73.15 o 
  -1  -9   5       74.01       72.87     89.08 o 
   0  -9   5     1757.81     1673.59    121.99 o 
   1  -9   5     2523.15     2540.32    133.01 o 
   2  -9   5     2221.83     2321.42    153.26 o 
   3  -9   5     2535.61     2487.67    161.24 o 
   4  -9   5     1252.51     1254.02    141.56 o 
   5  -9   5     2602.53     2481.51    176.17 o 
   6  -9   5     3256.02     3314.99    189.51 o 
   7  -9   5     2379.31     2310.60    228.33 o 
   8  -9   5     2881.11     3038.65    273.03 o 
   9  -9   5     2108.23     1959.03    277.63 o 
  -9  -8   5     1510.21     1596.82    202.52 o 
  -8  -8   5     1849.84     1757.07    198.41 o 
  -7  -8   5     6017.31     6032.03    229.76 o 
  -6  -8   5     6661.67     6902.95    244.79 o 
  -5  -8   5     4502.61     4745.87    199.14 o 
  -4  -8   5     3575.61     3584.31    143.09 o 
  -3  -8   5    10328.14     9993.01    216.56 o 
  -2  -8   5     4201.35     4153.61    160.16 o 
  -1  -8   5     9738.41     9888.34    220.24 o 
   0  -8   5     2850.25     2820.62    106.32 o 
   1  -8   5     4573.01     4432.84    118.69 o 
   2  -8   5     3428.14     3434.00    119.87 o 
   3  -8   5     2644.21     2550.01    144.12 o 
   4  -8   5     3441.58     3219.73    151.53 o 
   5  -8   5      481.12      386.96    115.59 o 
   6  -8   5     1740.18     1643.30    148.81 o 
   7  -8   5       37.66       29.79    164.97 o 
   8  -8   5        0.80        8.48    183.46 o 
   9  -8   5      190.35      124.84    222.75 o 
 -10  -7   5      411.78      203.61    182.29 o 
  -9  -7   5     1210.38     1299.11    171.48 o 
  -8  -7   5      547.29      426.55    131.46 o 
  -7  -7   5     1159.64     1047.42    131.80 o 
  -6  -7   5      103.14       97.76     95.10 o 
  -5  -7   5      660.98      583.21    104.85 o 
  -4  -7   5      383.67      390.22     78.24 o 
  -3  -7   5      304.46      276.34     81.10 o 
  -2  -7   5     2625.31     2526.48    107.22 o 
  -1  -7   5     2897.93     2857.07    123.14 o 
   0  -7   5     1346.93     1357.00     87.14 o 
   1  -7   5     6070.18     6250.02    159.27 o 
   2  -7   5     3093.52     2839.41     92.35 o 
   3  -7   5     7442.53     7616.27    177.08 o 
   4  -7   5     6383.31     6276.38    191.49 o 
   5  -7   5     4275.79     4191.99    162.33 o 
   6  -7   5     4275.94     4178.11    185.17 o 
   7  -7   5     4548.59     4256.09    177.13 o 
   8  -7   5     3042.61     3114.43    213.08 o 
   9  -7   5     2818.21     2863.65    248.41 o 
  10  -7   5     1234.95     1125.07    203.59 o 
 -10  -6   5     3266.76     3212.49    254.13 o 
  -9  -6   5     2665.80     2679.18    211.94 o 
  -8  -6   5     4670.85     4718.78    220.91 o 
  -7  -6   5     5780.23     5782.65    226.58 o 
  -6  -6   5     7701.58     7525.43    212.36 o 
  -5  -6   5     6762.95     6764.83    204.47 o 
  -4  -6   5     6869.88     6927.11    171.61 o 
  -3  -6   5    13369.66    13566.25    238.21 o 
  -2  -6   5     9257.42     9365.47    203.09 o 
  -1  -6   5    11683.69    11804.90    227.65 o 
   0  -6   5     9193.41     9452.19    155.66 o 
   1  -6   5      881.78      804.10     74.54 o 
   2  -6   5     5481.20     5158.82     98.95 o 
   3  -6   5      410.17      323.35     83.20 o 
   4  -6   5      407.01      385.73     85.74 o 
   5  -6   5       38.61       89.79     88.00 o 
   6  -6   5        1.20        5.52     85.41 o 
   7  -6   5      118.94      115.52     89.42 o 
   8  -6   5      657.40      468.84    133.33 o 
   9  -6   5      549.12      559.14    128.46 o 
  10  -6   5      693.50      565.05    183.94 o 
 -10  -5   5      254.35      269.86    178.76 o 
  -9  -5   5      195.78      162.58    132.71 o 
  -8  -5   5        0.09       41.82    134.81 o 
  -7  -5   5      134.16      196.56     84.19 o 
  -6  -5   5     5506.32     5374.57    185.42 o 
  -5  -5   5      447.98      393.43     81.04 o 
  -4  -5   5     1732.01     1686.04     62.52 o 
  -3  -5   5     2806.13     2872.41     98.04 o 
  -2  -5   5    10825.48    11074.53    203.76 o 
  -1  -5   5    16397.00    16829.91    212.51 o 
   0  -5   5     9010.87     8820.20    161.39 o 
   1  -5   5     9552.70     9237.58    153.81 o 
   2  -5   5     3661.29     3309.49     79.76 o 
   3  -5   5     4552.21     4398.67    133.43 o 
   4  -5   5     6361.51     6250.73    128.84 o 
   5  -5   5    10314.59     9877.26    175.37 o 
   6  -5   5     1861.66     1908.61    111.74 o 
   7  -5   5     4921.62     5199.55    171.64 o 
   8  -5   5     1364.52     1488.62    138.86 o 
   9  -5   5     4820.97     4475.76    187.80 o 
  10  -5   5     1102.91      852.01    133.19 o 
  11  -5   5     2284.05     2246.92    198.20 o 
 -11  -4   5     1859.89     1724.25    218.70 o 
 -10  -4   5     4010.46     3936.09    290.56 o 
  -9  -4   5     2435.96     2300.83    187.51 o 
  -8  -4   5     6582.61     6882.34    269.32 o 
  -7  -4   5     4240.84     4179.15    143.40 o 
  -6  -4   5    13098.13    13431.29    228.23 o 
  -5  -4   5     7407.59     7617.31    173.15 o 
  -4  -4   5     4940.53     4749.51     93.98 o 
  -3  -4   5     3472.83     3361.24     91.71 o 
  -2  -4   5     4544.35     4539.46    131.59 o 
  -1  -4   5     1341.41     1318.78     68.81 o 
   0  -4   5     3718.29     3475.88     97.69 o 
   1  -4   5     1158.03     1108.87     70.46 o 
   2  -4   5        4.91       12.62     39.38 o 
   3  -4   5     1367.43     1448.46     72.91 o 
   4  -4   5      527.34      492.10     54.54 o 
   5  -4   5       27.87       51.59     32.69 o 
   6  -4   5     2428.54     2264.58     87.81 o 
   7  -4   5       73.21       55.28     66.67 o 
   8  -4   5     2340.37     2275.13    143.56 o 
   9  -4   5     1102.45     1210.80    125.82 o 
  10  -4   5     1189.84     1180.24    146.30 o 
  11  -4   5     1386.40     1353.98    197.13 o 
 -11  -3   5       62.33      110.31    182.11 o 
 -10  -3   5       36.44      140.54    182.30 o 
  -9  -3   5      481.16      488.92    128.56 o 
  -8  -3   5      260.23      174.76    117.48 o 
  -7  -3   5      634.17      692.40     94.41 o 
  -6  -3   5     3775.16     3889.24    140.91 o 
  -5  -3   5     3875.01     4004.48    123.03 o 
  -4  -3   5     2880.67     2671.66     81.07 o 
  -3  -3   5     8208.15     8142.63    112.12 o 
  -2  -3   5    15413.35    15583.24    180.53 o 
  -1  -3   5    11146.43    11214.31    224.89 o 
   0  -3   5    14326.02    14332.49    189.12 o 
   1  -3   5     9042.83     8818.56    141.35 o 
   2  -3   5     7886.87     7932.20    112.06 o 
   3  -3   5     9820.19     9157.97    103.96 o 
   4  -3   5    10269.42    10473.07    130.66 o 
   5  -3   5    12684.49    12163.61    131.64 o 
   6  -3   5     2995.12     3103.53     77.80 o 
   7  -3   5     7350.55     7626.98    157.42 o 
   8  -3   5     3504.87     3566.96    166.76 o 
   9  -3   5     3119.70     3066.20    171.16 o 
  10  -3   5      949.12      868.97    135.57 o 
  11  -3   5      301.80      451.90    170.27 o 
 -11  -2   5     3337.66     3235.66    276.27 o 
 -10  -2   5     7695.80     7361.65    354.36 o 
  -9  -2   5     4393.39     4430.00    240.93 o 
  -8  -2   5     5764.31     6245.40    208.71 o 
  -7  -2   5     1138.26     1220.42    118.97 o 
  -6  -2   5     5932.27     5757.39    116.50 o 
  -5  -2   5     1411.27     1405.86     64.27 o 
  -4  -2   5     8260.76     8476.95    138.29 o 
  -3  -2   5      493.04      424.32     41.79 o 
  -2  -2   5     1079.06     1167.45     48.99 o 
  -1  -2   5     1771.44     1848.64     64.13 o 
   0  -2   5       87.35      128.83     47.59 o 
   1  -2   5     2375.10     2452.13     60.17 o 
   2  -2   5     7431.60     7733.65     86.86 o 
   3  -2   5     1795.94     1941.50     50.98 o 
   4  -2   5     7689.26     7859.59    101.35 o 
   5  -2   5      207.36      158.73     36.51 o 
   6  -2   5     6994.39     6900.66    100.29 o 
   7  -2   5      344.24      399.73     52.34 o 
   8  -2   5     7145.44     7065.82    194.70 o 
   9  -2   5     4198.48     4099.96    202.07 o 
  10  -2   5     5400.38     5603.08    210.85 o 
  11  -2   5     1375.00     1408.48    206.69 o 
 -11  -1   5      531.99      544.60    172.56 o 
 -10  -1   5       72.59      101.42    176.22 o 
  -9  -1   5     1114.46     1135.66    159.24 o 
  -8  -1   5      442.98      484.19    102.76 o 
  -7  -1   5     2400.40     2388.28    137.87 o 
  -6  -1   5     3024.95     3009.13     90.44 o 
  -5  -1   5     8425.49     8776.27    140.19 o 
  -4  -1   5     9775.01     9555.24    131.85 o 
  -3  -1   5     8202.75     8054.91    116.44 o 
  -2  -1   5    15905.23    16624.71    151.79 o 
  -1  -1   5     2445.24     2409.50     67.84 o 
   0  -1   5    24962.30    26289.07    303.07 o 
   1  -1   5     2051.91     1938.85     40.92 o 
   2  -1   5    22205.29    22535.64    200.99 o 
   3  -1   5    12504.82    11893.71    134.78 o 
   4  -1   5    10417.36    10519.62     92.60 o 
   5  -1   5     4014.49     3626.38     81.56 o 
   6  -1   5     4589.75     4541.47    102.53 o 
   7  -1   5     1063.55     1191.67     84.90 o 
   8  -1   5      842.24      908.86     87.75 o 
   9  -1   5      289.94      306.89    101.99 o 
  10  -1   5      208.56      187.25    162.88 o 
  11  -1   5        1.46        3.00    224.72 o 
  12  -1   5       54.18      161.42    243.37 o 
 -11   0   5     2116.67     2263.21    204.83 o 
 -10   0   5     2189.59     2252.37    203.90 o 
  -9   0   5     1541.39     1591.35    137.34 o 
  -8   0   5     4163.23     4097.95    171.75 o 
  -7   0   5     1767.52     1856.11    128.50 o 
  -6   0   5     1811.69     1684.10     86.12 o 
  -5   0   5      579.06      543.38     49.80 o 
  -4   0   5     1006.13      971.14     60.14 o 
  -3   0   5       49.89       30.61     36.22 o 
  -2   0   5      901.89     1013.95     40.84 o 
  -1   0   5     2133.70     2370.97     67.88 o 
   0   0   5     3381.95     3051.21     42.16 o 
   1   0   5       62.58      120.45     21.77 o 
   2   0   5    12343.07    12625.63     95.44 o 
   3   0   5     1116.44     1128.52     41.15 o 
   4   0   5     4573.88     4183.18     85.01 o 
   5   0   5     5434.80     5389.64    112.95 o 
   6   0   5    11792.49    11614.39    276.15 o 
   7   0   5     3568.80     3828.96    126.20 o 
   8   0   5     2956.25     3405.49    152.43 o 
   9   0   5     4579.09     4675.82    175.93 o 
  10   0   5     5178.13     5177.19    251.59 o 
  11   0   5     3037.80     3469.60    308.09 o 
  12   0   5     2866.87     3028.66    317.35 o 
 -11   1   5      372.86      335.17    159.69 o 
 -10   1   5      370.77      341.75    151.16 o 
  -9   1   5     1857.65     1912.10    149.12 o 
  -8   1   5     2992.66     3019.89    150.06 o 
  -7   1   5     4776.48     5136.07    162.67 o 
  -6   1   5     4787.73     4772.73     89.55 o 
  -5   1   5    13763.41    13908.32    198.52 o 
  -4   1   5    10479.88    10002.78    171.83 o 
  -3   1   5     7955.80     8054.37     93.92 o 
  -2   1   5    13149.94    12918.96     91.58 o 
  -1   1   5     7399.26     7699.10    116.92 o 
   0   1   5     6066.76     5688.12     37.82 o 
   1   1   5     6428.41     6620.32     62.79 o 
   2   1   5    12229.03    12790.25     93.41 o 
   3   1   5     3440.51     3552.09     64.69 o 
   4   1   5    12100.54    11985.92    160.95 o 
   5   1   5      259.09      279.25     54.47 o 
   6   1   5     3844.36     4017.02    115.81 o 
   7   1   5       40.77       43.92     62.90 o 
   8   1   5     1878.11     1731.97    123.49 o 
   9   1   5      154.19      133.28    106.35 o 
  10   1   5        1.81       24.07    126.79 o 
  11   1   5      329.92      395.94    181.22 o 
  12   1   5      217.65      111.62    222.26 o 
 -11   2   5     1749.17     1977.71    276.33 o 
 -10   2   5      732.37      672.96    164.98 o 
  -9   2   5     1871.16     1953.01    150.34 o 
  -8   2   5     1448.67     1229.54    127.53 o 
  -7   2   5     2217.71     1979.76    119.19 o 
  -6   2   5     1118.90     1096.06     65.65 o 
  -5   2   5      334.98      376.51     50.38 o 
  -4   2   5      126.13      141.18     26.39 o 
  -3   2   5     1132.60     1199.76     63.24 o 
  -2   2   5       51.74       56.17     35.44 o 
  -1   2   5     1691.27     1613.95     38.81 o 
   0   2   5      295.94      416.17     62.97 o 
   1   2   5    21459.97    23061.72    243.59 o 
   2   2   5      544.88      502.34     30.92 o 
   3   2   5    19145.88    19791.11    148.83 o 
   4   2   5     3429.71     3177.28     80.70 o 
   5   2   5    13558.23    13831.10    181.70 o 
   6   2   5     7737.67     7769.62    133.57 o 
   7   2   5     9440.16     9530.85    200.27 o 
   8   2   5     6355.48     6455.17    179.15 o 
   9   2   5     4361.16     4570.93    234.46 o 
  10   2   5     6220.99     6116.46    267.15 o 
  11   2   5     3895.40     4229.76    294.65 o 
  12   2   5     2569.52     2774.73    310.49 o 
 -11   3   5      967.51      772.50    293.20 o 
 -10   3   5     1785.85     1851.80    169.19 o 
  -9   3   5     5883.09     5826.18    221.56 o 
  -8   3   5     8850.24     8648.83    240.76 o 
  -7   3   5     9448.07     9553.07    212.71 o 
  -6   3   5     6571.12     6773.75    142.43 o 
  -5   3   5     6433.13     6421.16    145.92 o 
  -4   3   5     5652.23     5210.57    101.23 o 
  -3   3   5    11843.53    12210.20    182.68 o 
  -2   3   5    11158.34    11449.53    154.06 o 
  -1   3   5     9879.34    10024.13    155.91 o 
   0   3   5     9358.30     9954.31    179.00 o 
   1   3   5    12867.21    13392.88    113.14 o 
   2   3   5     7363.22     7294.59     74.97 o 
   3   3   5      523.91      542.02     40.33 o 
   4   3   5     5500.41     5555.62     86.89 o 
   5   3   5      269.61      290.23     36.60 o 
   6   3   5      635.98      587.09     28.84 o 
   7   3   5       30.09       33.73     30.01 o 
   8   3   5      125.34       81.82     93.44 o 
   9   3   5      799.20      911.81    144.68 o 
  10   3   5     1835.86     1604.01    164.92 o 
  11   3   5     2006.23     2041.48    228.61 o 
  12   3   5     1762.81     1894.24    265.49 o 
 -10   4   5     1002.57      970.94    166.93 o 
  -9   4   5      372.47      340.18    119.31 o 
  -8   4   5      118.23      143.44     98.12 o 
  -7   4   5       10.58       31.28     65.99 o 
  -6   4   5       17.33       29.81     70.56 o 
  -5   4   5     1286.30     1406.55     85.26 o 
  -4   4   5      834.80      862.41     65.14 o 
  -3   4   5     7582.25     7761.05    120.85 o 
  -2   4   5     2156.84     2281.31     61.31 o 
  -1   4   5     7615.44     7815.60    119.19 o 
   0   4   5     1969.05     2002.53     65.81 o 
   1   4   5    33355.70    34030.29    259.15 o 
   2   4   5     7871.03     8160.76    104.77 o 
   3   4   5    21698.42    21924.19    153.71 o 
   4   4   5     7019.72     6846.39     98.47 o 
   5   4   5     8983.74     8816.48    132.05 o 
   6   4   5     9449.27     9181.16    136.63 o 
   7   4   5    13181.81    13240.36    179.15 o 
   8   4   5     7702.18     7320.78    210.42 o 
   9   4   5     4608.02     4322.84    207.29 o 
  10   4   5     3382.60     3556.42    230.17 o 
  11   4   5     2143.32     1926.58    228.84 o 
  12   4   5     1631.92     1767.04    277.32 o 
 -10   5   5     3799.37     3839.39    330.34 o 
  -9   5   5     2854.71     3183.98    246.01 o 
  -8   5   5     4028.99     3682.52    195.64 o 
  -7   5   5     4838.04     4624.82    200.12 o 
  -6   5   5     2811.17     2824.27    125.21 o 
  -5   5   5     7945.60     7950.50    163.47 o 
  -4   5   5     4545.16     4441.60    122.41 o 
  -3   5   5     7434.26     7623.65    158.99 o 
  -2   5   5     1929.64     1804.85     63.36 o 
  -1   5   5     7432.74     7613.17    115.66 o 
   0   5   5      941.37      940.51     61.05 o 
   1   5   5      993.32      967.72    118.00 o 
   2   5   5     1613.21     1570.98     66.74 o 
   3   5   5      724.40      784.22     51.60 o 
   4   5   5      144.59      120.69     23.27 o 
   5   5   5        4.56       23.54     54.88 o 
   6   5   5     1541.42     1492.58     82.41 o 
   7   5   5     1760.56     1697.08    105.41 o 
   8   5   5     2175.13     2184.31    165.64 o 
   9   5   5     2646.75     2535.22    177.79 o 
  10   5   5     2550.69     2570.52    215.95 o 
  11   5   5     1518.93     1495.62    231.90 o 
 -10   6   5       22.21       28.01    202.20 o 
  -9   6   5        2.61       73.99    146.80 o 
  -8   6   5       99.51       52.33    141.28 o 
  -7   6   5      933.39      925.61    142.71 o 
  -6   6   5      336.58      322.68     70.51 o 
  -5   6   5     3258.09     3143.06    128.22 o 
  -4   6   5      936.55     1063.09     79.56 o 
  -3   6   5     3178.02     3115.34     95.29 o 
  -2   6   5     3875.33     3774.35     98.70 o 
  -1   6   5    26237.82    27307.94    230.77 o 
   0   6   5    10693.93    10547.39    150.13 o 
   1   6   5    14628.56    14366.19    159.67 o 
   2   6   5    17408.79    17612.58    298.97 o 
   3   6   5    11995.95    11813.36    139.28 o 
   4   6   5    10422.66     9912.63    108.50 o 
   5   6   5    12111.96    11952.67    188.41 o 
   6   6   5     9784.75     9703.25    189.22 o 
   7   6   5     7435.90     7497.63    188.16 o 
   8   6   5     4792.32     4858.41    214.67 o 
   9   6   5     3184.04     3024.43    193.39 o 
  10   6   5     1777.26     1856.17    230.06 o 
  11   6   5      739.78      748.03    203.32 o 
 -10   7   5     1257.37     1323.67    256.89 o 
  -9   7   5     2839.36     3233.70    214.33 o 
  -8   7   5     2851.29     2989.15    197.45 o 
  -7   7   5     5486.65     5598.30    218.22 o 
  -6   7   5     1464.31     1394.29    113.42 o 
  -5   7   5     5535.87     5576.85    194.95 o 
  -4   7   5     1466.16     1340.73     79.61 o 
  -3   7   5     3001.67     3014.60    136.18 o 
  -2   7   5     1481.63     1529.45     79.66 o 
  -1   7   5     1300.62     1211.48     63.91 o 
   0   7   5       22.42       30.21     37.45 o 
   1   7   5      639.28      731.59     76.58 o 
   2   7   5      696.44      700.53     62.01 o 
   3   7   5      131.87      124.16     51.41 o 
   4   7   5     2774.11     2562.84     83.77 o 
   5   7   5      777.00      746.17     84.34 o 
   6   7   5     5643.99     5707.06    157.86 o 
   7   7   5     4523.17     4388.66    178.16 o 
   8   7   5     5183.33     5038.36    275.13 o 
   9   7   5     3260.81     3306.42    226.66 o 
  10   7   5     2903.35     2974.34    265.27 o 
  11   7   5     2339.82     2297.15    253.18 o 
  -9   8   5       79.90      110.93    168.22 o 
  -8   8   5      400.26      471.37    163.92 o 
  -7   8   5     1177.33     1209.48    139.98 o 
  -6   8   5     2824.12     3118.07    169.17 o 
  -5   8   5     4811.57     4637.88    189.14 o 
  -4   8   5     7346.59     7552.22    239.24 o 
  -3   8   5     6568.35     6579.29    200.22 o 
  -2   8   5    12615.73    12774.97    201.14 o 
  -1   8   5    11988.20    12179.29    224.15 o 
   0   8   5    11012.77    10454.15    221.80 o 
   1   8   5     1647.75     1472.97     77.75 o 
   2   8   5     6903.93     6484.47    172.41 o 
   3   8   5     9994.84     9826.39    167.05 o 
   4   8   5     8182.50     8155.17    175.92 o 
   5   8   5     5750.47     5519.35    162.67 o 
   6   8   5     1845.30     1959.98    112.26 o 
   7   8   5     2844.56     3065.89    186.34 o 
   8   8   5     1133.10     1282.91    173.30 o 
   9   8   5      738.85      729.42    160.10 o 
  10   8   5      375.65      444.83    202.78 o 
  11   8   5       58.88      195.82    222.00 o 
  -9   9   5     1917.51     2152.23    228.68 o 
  -8   9   5     1166.62     1231.99    177.55 o 
  -7   9   5     1805.10     1870.34    186.59 o 
  -6   9   5      453.58      474.97    137.79 o 
  -5   9   5     1418.12     1687.30    170.47 o 
  -4   9   5      742.10      712.70    110.12 o 
  -3   9   5      419.04      425.70     84.64 o 
  -2   9   5      208.10      222.96     85.78 o 
  -1   9   5       33.19       26.75     61.27 o 
   0   9   5      295.41      323.13     65.36 o 
   1   9   5      637.15      687.82     55.19 o 
   2   9   5      994.84      818.04     62.13 o 
   3   9   5     2044.61     2028.25    123.31 o 
   4   9   5    11058.31    10638.80    229.93 o 
   5   9   5     3118.29     3293.79    169.42 o 
   6   9   5     1945.94     1943.02    151.60 o 
   7   9   5     4922.55     5201.71    227.15 o 
   8   9   5     3501.90     3178.49    223.92 o 
   9   9   5     4572.66     4793.83    313.53 o 
  10   9   5     3900.51     4226.79    315.36 o 
  -8  10   5     1742.08     1790.69    180.31 o 
  -7  10   5     2637.94     2648.98    196.30 o 
  -6  10   5     5943.82     6283.58    263.65 o 
  -5  10   5     3436.39     3465.84    219.55 o 
  -4  10   5     8158.84     7867.88    274.34 o 
  -3  10   5     3450.08     3521.64    178.20 o 
  -2  10   5     4798.17     5290.96    169.30 o 
  -1  10   5     4923.09     4749.75    140.89 o 
   0  10   5     8588.83     8439.95    188.44 o 
   1  10   5     2365.15     2452.91    130.70 o 
   2  10   5      954.14      894.51    122.09 o 
   3  10   5     8345.56     8613.37    234.12 o 
   4  10   5     3867.98     3686.08    174.70 o 
   5  10   5     3865.27     3936.76    198.58 o 
   6  10   5     1150.53     1102.33    127.56 o 
   7  10   5      475.21      485.71    132.75 o 
   8  10   5      336.81      328.38    164.09 o 
   9  10   5       16.23       69.37    197.64 o 
  10  10   5       20.14       43.24    225.25 o 
  -8  11   5      902.03      986.43    181.64 o 
  -7  11   5      624.02      566.96    151.10 o 
  -6  11   5      527.22      390.33    146.05 o 
  -5  11   5       11.13        6.86    143.49 o 
  -4  11   5      324.15      359.66    131.64 o 
  -3  11   5      406.61      256.58    103.90 o 
  -2  11   5       74.58       80.75     98.42 o 
  -1  11   5      209.68      210.18    101.08 o 
   0  11   5     3313.59     3101.21    166.53 o 
   1  11   5      653.14      679.12    122.10 o 
   2  11   5     1551.52     1643.28    111.50 o 
   3  11   5     3430.35     3571.22    165.97 o 
   4  11   5     5461.46     5420.31    245.63 o 
   5  11   5     6356.28     6564.46    230.01 o 
   6  11   5     1955.89     1978.82    164.43 o 
   7  11   5     4021.51     4217.66    255.95 o 
   8  11   5     3385.35     3279.99    268.06 o 
   9  11   5     3643.58     4260.03    315.60 o 
  -7  12   5     3607.49     3354.64    252.46 o 
  -6  12   5     4111.56     4049.50    270.97 o 
  -5  12   5     3056.71     2997.65    236.59 o 
  -4  12   5     4390.98     4431.37    283.91 o 
  -3  12   5     2124.22     2433.44    231.37 o 
  -2  12   5     4162.15     4141.06    199.81 o 
  -1  12   5     4058.25     3942.32    176.63 o 
   0  12   5     6951.00     6758.39    224.44 o 
   1  12   5     8082.48     7863.58    261.28 o 
   2  12   5     4400.03     4117.21    195.49 o 
   3  12   5     3899.90     3858.23    205.01 o 
   4  12   5      911.54      808.06    143.19 o 
   5  12   5      146.43       89.60    149.99 o 
   6  12   5      334.66      255.07    134.04 o 
   7  12   5      104.88      131.63    156.27 o 
   8  12   5        0.85       30.29    195.47 o 
   9  12   5      176.50       67.13    204.58 o 
  -6  13   5      467.03      487.57    188.08 o 
  -5  13   5      228.65      114.61    199.05 o 
  -4  13   5      334.14      243.74    196.67 o 
  -3  13   5     1103.17     1136.40    201.61 o 
  -2  13   5     2408.66     2571.40    235.67 o 
  -1  13   5     2784.45     2629.12    181.07 o 
   0  13   5     3684.63     3577.35    206.62 o 
   1  13   5     5447.69     5464.89    217.46 o 
   2  13   5     3623.04     3604.23    213.89 o 
   3  13   5     3270.38     3449.31    244.56 o 
   4  13   5     2797.29     2673.79    271.03 o 
   5  13   5     3905.65     3767.85    301.73 o 
   6  13   5     2496.61     2634.99    224.53 o 
   7  13   5     2576.19     2844.68    250.15 o 
   8  13   5     4258.07     4575.55    368.63 o 
  -5  14   5     1807.43     1988.82    250.95 o 
  -4  14   5     1893.23     2152.14    256.81 o 
  -3  14   5     3825.01     3818.72    305.53 o 
  -2  14   5     3249.58     3323.15    278.94 o 
  -1  14   5     3837.87     3529.95    292.64 o 
   0  14   5     1099.08     1082.69    162.45 o 
   1  14   5     1096.77     1132.65    151.30 o 
   2  14   5      790.09      600.99    161.76 o 
   3  14   5      749.58      466.44    168.19 o 
   4  14   5      395.94      351.37    184.57 o 
   5  14   5       37.55       79.35    203.85 o 
   6  14   5       28.05      105.14    221.07 o 
   7  14   5       49.32       68.97    231.42 o 
  -3  15   5     1907.06     1757.95    248.60 o 
  -2  15   5     1365.58     1343.91    225.49 o 
  -1  15   5     2954.85     2952.14    269.97 o 
   0  15   5     2239.82     2406.85    244.20 o 
   1  15   5     3862.25     3583.45    277.32 o 
   2  15   5     1844.48     2053.78    208.21 o 
   3  15   5     2960.60     2939.24    260.63 o 
   4  15   5     4153.18     4451.75    332.38 o 
   5  15   5     2528.75     2518.46    280.47 o 
   6  15   5     4015.09     3750.36    336.43 o 
  -1  16   5      915.78      771.32    227.06 o 
   0  16   5       47.32       87.53    210.50 o 
   1  16   5        7.15        2.39    246.50 o 
   2  16   5       64.90      108.49    235.05 o 
   3  16   5       24.12      164.65    172.85 o 
   4  16   5        4.32       63.24    211.93 o 
  -2 -15   6      937.54     1163.16    232.09 o 
  -1 -15   6      744.65     1070.79    192.70 o 
   0 -15   6     1946.00     2187.71    208.76 o 
   1 -15   6     1588.56     1658.17    202.82 o 
  -4 -14   6     1827.50     1928.79    226.66 o 
  -3 -14   6      844.05      962.32    234.03 o 
  -2 -14   6      391.26      355.97    208.77 o 
  -1 -14   6      930.62     1014.41    156.30 o 
   0 -14   6       59.74      107.21    155.58 o 
   1 -14   6      249.85      336.99    159.75 o 
   2 -14   6       91.40      184.10    179.52 o 
   3 -14   6        0.69       23.40    173.51 o 
   4 -14   6       79.97      140.80    189.24 o 
  -6 -13   6      657.41      686.43    183.21 o 
  -5 -13   6      379.45      322.79    187.36 o 
  -4 -13   6     2214.87     2470.83    238.84 o 
  -3 -13   6      774.15      760.58    158.45 o 
  -2 -13   6     2581.62     3051.68    212.43 o 
  -1 -13   6     1867.89     2155.03    179.69 o 
   0 -13   6     2501.81     2751.30    195.95 o 
   1 -13   6     2762.22     3133.94    217.17 o 
   2 -13   6     2428.73     2527.18    184.77 o 
   3 -13   6     2701.31     2954.48    212.80 o 
   4 -13   6     2189.93     2063.48    201.93 o 
   5 -13   6     1658.94     1810.82    217.60 o 
  -7 -12   6      800.03      863.72    176.61 o 
  -6 -12   6     1410.46     1243.87    205.22 o 
  -5 -12   6      560.27      643.38    179.33 o 
  -4 -12   6     1265.64     1133.87    197.18 o 
  -3 -12   6     1048.17      991.25    160.15 o 
  -2 -12   6      409.30      399.10    114.85 o 
  -1 -12   6      203.83      221.68    118.06 o 
   0 -12   6       70.39       61.50    128.52 o 
   1 -12   6       56.55       64.25    138.23 o 
   2 -12   6       69.07       97.62    138.33 o 
   3 -12   6      452.16      606.15    137.26 o 
   4 -12   6      228.93      246.09    153.26 o 
   5 -12   6      894.96      927.78    162.33 o 
   6 -12   6      655.07      557.86    152.93 o 
  -8 -11   6      532.81      598.69    179.82 o 
  -7 -11   6      476.19      550.61    153.87 o 
  -6 -11   6     1868.10     1725.05    188.84 o 
  -5 -11   6     1806.45     1718.99    201.15 o 
  -4 -11   6     3578.95     3759.14    246.44 o 
  -3 -11   6     2171.43     2382.93    191.63 o 
  -2 -11   6     3763.29     3643.22    179.75 o 
  -1 -11   6     5434.87     5804.40    198.07 o 
   0 -11   6     5270.71     5007.16    199.59 o 
   1 -11   6     3447.95     4008.27    197.65 o 
   2 -11   6     3286.48     3227.77    198.44 o 
   3 -11   6     1879.81     2044.70    165.03 o 
   4 -11   6     2438.34     2195.26    185.00 o 
   5 -11   6     1370.96     1365.18    173.20 o 
   6 -11   6     1002.51     1079.60    155.81 o 
   7 -11   6     1141.19      884.81    168.83 o 
  -8 -10   6     2069.43     1899.24    207.82 o 
  -7 -10   6     1571.75     1570.75    171.82 o 
  -6 -10   6     2231.57     2010.59    172.98 o 
  -5 -10   6      561.40      551.18    150.68 o 
  -4 -10   6      844.29      708.54    125.92 o 
  -3 -10   6      186.40      203.78    101.64 o 
  -2 -10   6       11.73       19.57     98.71 o 
  -1 -10   6      438.59      365.71    100.44 o 
   0 -10   6      148.23       74.86     98.35 o 
   1 -10   6      437.61      308.93    128.68 o 
   2 -10   6     1158.97     1192.08    138.95 o 
   3 -10   6     1538.19     1489.30    149.13 o 
   4 -10   6     2846.84     2764.53    176.15 o 
   5 -10   6     1379.55     1355.91    160.93 o 
   6 -10   6     2588.34     2366.19    180.03 o 
   7 -10   6     1776.43     1902.64    212.23 o 
   8 -10   6     2614.89     2315.14    272.60 o 
  -9  -9   6     1675.56     1398.37    206.36 o 
  -8  -9   6     2683.51     2948.86    287.08 o 
  -7  -9   6     2858.18     2871.68    203.99 o 
  -6  -9   6     3223.02     3442.02    215.29 o 
  -5  -9   6     5019.72     4789.38    289.96 o 
  -4  -9   6     5794.67     6135.66    251.97 o 
  -3  -9   6     7859.98     8122.00    232.03 o 
  -2  -9   6     3411.66     3580.37    156.94 o 
  -1  -9   6     5734.66     6054.31    161.71 o 
   0  -9   6     6150.13     6185.83    173.36 o 
   1  -9   6     3522.59     3814.00    151.12 o 
   2  -9   6     5910.03     5614.49    197.84 o 
   3  -9   6     2635.58     2766.45    159.98 o 
   4  -9   6     1136.28     1137.64    128.01 o 
   5  -9   6     1223.62     1173.86    147.09 o 
   6  -9   6      837.31      732.36    140.11 o 
   7  -9   6      969.77      795.05    173.53 o 
   8  -9   6      102.16       31.89    197.03 o 
   9  -9   6       56.01       68.49    205.95 o 
  -9  -8   6      342.82      302.98    172.38 o 
  -8  -8   6     1079.42     1195.90    166.83 o 
  -7  -8   6      854.61      920.92    156.73 o 
  -6  -8   6      488.69      463.16    126.30 o 
  -5  -8   6       15.44       35.29    103.78 o 
  -4  -8   6        8.00       42.64    101.26 o 
  -3  -8   6      465.58      486.36     93.42 o 
  -2  -8   6       13.55       11.63     81.53 o 
  -1  -8   6     3279.96     3273.36    142.04 o 
   0  -8   6     2653.97     2791.68    146.39 o 
   1  -8   6     3841.24     3669.97    159.19 o 
   2  -8   6     5648.25     5649.46    164.22 o 
   3  -8   6     2895.32     2850.39    148.24 o 
   4  -8   6     5000.58     4975.66    185.14 o 
   5  -8   6     2767.25     2781.41    159.43 o 
   6  -8   6     6684.73     6576.77    232.84 o 
   7  -8   6     3893.76     3985.24    214.29 o 
   8  -8   6     3301.37     2595.82    278.45 o 
   9  -8   6     1541.88     1788.98    229.45 o 
 -10  -7   6     1219.74     1103.15    201.78 o 
  -9  -7   6     2466.90     2653.26    207.58 o 
  -8  -7   6     1803.02     1952.80    169.05 o 
  -7  -7   6     8512.22     8420.85    285.60 o 
  -6  -7   6     4958.50     4638.59    192.40 o 
  -5  -7   6     5565.38     5712.36    212.08 o 
  -4  -7   6     1336.17     1371.36    101.09 o 
  -3  -7   6     6872.14     6517.63    188.24 o 
  -2  -7   6    12030.72    12193.33    237.28 o 
  -1  -7   6     5974.71     5970.23    167.15 o 
   0  -7   6     8410.19     8721.64    184.72 o 
   1  -7   6      648.69      505.17    104.20 o 
   2  -7   6     3390.24     3191.50     98.45 o 
   3  -7   6     1343.16     1330.48    113.22 o 
   4  -7   6     2945.47     3234.09    153.76 o 
   5  -7   6      197.59      233.27     77.67 o 
   6  -7   6       13.89       12.27     98.55 o 
   7  -7   6      372.61      292.93    124.13 o 
   8  -7   6       29.49       23.19    195.43 o 
   9  -7   6      165.45      128.98    180.00 o 
  10  -7   6      157.96       65.28    182.85 o 
 -10  -6   6      503.05      494.79    189.50 o 
  -9  -6   6      310.56      293.22    154.24 o 
  -8  -6   6      284.95      342.31    143.61 o 
  -7  -6   6        3.20       52.56    108.67 o 
  -6  -6   6       34.83       54.33     96.56 o 
  -5  -6   6     1069.21     1204.58    105.21 o 
  -4  -6   6      393.32      401.88     71.43 o 
  -3  -6   6     2929.80     2946.90    113.44 o 
  -2  -6   6     1432.79     1410.89    115.94 o 
  -1  -6   6     2704.99     2616.95    128.83 o 
   0  -6   6     6275.02     6266.62    153.94 o 
   1  -6   6     3553.45     3232.98    124.33 o 
   2  -6   6    11942.89    11569.63    168.47 o 
   3  -6   6     9009.73     8949.38    194.34 o 
   4  -6   6     9636.23     9568.24    190.33 o 
   5  -6   6     4398.24     4334.51    143.39 o 
   6  -6   6     3198.78     3237.43    149.45 o 
   7  -6   6     4904.81     4790.79    212.01 o 
   8  -6   6     4531.70     4406.99    257.45 o 
   9  -6   6     2063.78     1830.80    162.38 o 
  10  -6   6     1519.63     1461.30    193.86 o 
 -10  -5   6     1942.33     2086.06    236.95 o 
  -9  -5   6     4181.19     3951.50    246.65 o 
  -8  -5   6      890.10      902.60    145.49 o 
  -7  -5   6     6782.19     7114.30    201.79 o 
  -6  -5   6     7625.53     7760.00    208.37 o 
  -5  -5   6    10554.79    10460.60    216.12 o 
  -4  -5   6    12175.97    11911.84    167.26 o 
  -3  -5   6    10693.75    10750.84    184.15 o 
  -2  -5   6    16505.88    17217.11    264.26 o 
  -1  -5   6      922.34      920.08     81.41 o 
   0  -5   6     7326.35     7504.48    166.83 o 
   1  -5   6      409.18      344.64     65.44 o 
   2  -5   6      191.34      194.87     43.57 o 
   3  -5   6        8.35       25.58     70.12 o 
   4  -5   6      345.67      293.52     67.73 o 
   5  -5   6     1023.10     1065.51     81.41 o 
   6  -5   6        7.19       33.64     78.11 o 
   7  -5   6     2062.37     1971.13    128.46 o 
   8  -5   6      842.66      782.13    144.10 o 
   9  -5   6     2540.76     2447.40    155.57 o 
  10  -5   6      985.90      988.48    132.19 o 
  11  -5   6     1682.80     1725.88    173.52 o 
 -10  -4   6        9.29       25.85    154.89 o 
  -9  -4   6      112.60      120.46    134.01 o 
  -8  -4   6      658.33      792.82    149.03 o 
  -7  -4   6      157.35      153.07     79.10 o 
  -6  -4   6     1279.69     1406.25     88.97 o 
  -5  -4   6     3544.60     3431.80    139.58 o 
  -4  -4   6     2279.84     2256.70     95.17 o 
  -3  -4   6     5941.83     5924.76    155.46 o 
  -2  -4   6    10456.77    10448.77    199.78 o 
  -1  -4   6     9435.09     9601.33    232.56 o 
   0  -4   6    12777.72    12396.29    194.94 o 
   1  -4   6    10316.87    10084.77    177.11 o 
   2  -4   6     3279.66     2960.30     90.61 o 
   3  -4   6    15638.16    15121.98    223.02 o 
   4  -4   6     4875.14     4515.94     91.55 o 
   5  -4   6     9805.98     9802.45    152.56 o 
   6  -4   6     1933.72     1700.84     79.70 o 
   7  -4   6     4218.87     4101.77    136.80 o 
   8  -4   6     2488.44     2602.37    175.39 o 
   9  -4   6     1944.72     2055.52    145.76 o 
  10  -4   6      917.25      789.34    140.33 o 
  11  -4   6      389.58      408.78    161.14 o 
 -11  -3   6     3171.14     3044.92    326.90 o 
 -10  -3   6     3023.46     3064.51    227.19 o 
  -9  -3   6     5217.57     5195.56    234.08 o 
  -8  -3   6     6632.48     6273.85    266.90 o 
  -7  -3   6    12189.55    12185.66    259.30 o 
  -6  -3   6    10515.67    10173.53    200.01 o 
  -5  -3   6     4173.70     3984.49    104.93 o 
  -4  -3   6     5472.72     5237.90    116.94 o 
  -3  -3   6     1073.70     1073.87     65.09 o 
  -2  -3   6     6364.97     6295.54    127.15 o 
  -1  -3   6      504.99      572.32    103.27 o 
   0  -3   6      740.71      697.99     77.34 o 
   1  -3   6       61.73       66.28     51.21 o 
   2  -3   6        3.72        6.24     48.29 o 
   3  -3   6      524.11      499.26     42.70 o 
   4  -3   6      164.69      159.52     33.34 o 
   5  -3   6     2941.92     2899.79     74.60 o 
   6  -3   6      662.03      634.18     45.04 o 
   7  -3   6     2652.79     2606.11    102.17 o 
   8  -3   6     1524.33     1329.70    121.81 o 
   9  -3   6     2297.76     2415.99    157.14 o 
  10  -3   6     2057.47     2304.18    161.57 o 
  11  -3   6     1891.08     1607.12    210.96 o 
 -11  -2   6      179.91      291.37    254.21 o 
 -10  -2   6      861.10      808.66    165.58 o 
  -9  -2   6      391.23      406.17    135.16 o 
  -8  -2   6     1094.19     1076.53    122.43 o 
  -7  -2   6      774.63      830.28    111.75 o 
  -6  -2   6     3857.48     3996.20    136.70 o 
  -5  -2   6     8126.29     7837.74    147.48 o 
  -4  -2   6     5520.84     5543.99    102.31 o 
  -3  -2   6     4841.16     4231.70     83.19 o 
  -2  -2   6    12130.67    12072.63    160.06 o 
  -1  -2   6    28379.72    28351.81    496.07 o 
   0  -2   6     9261.21     8906.59    143.82 o 
   1  -2   6    35957.57    36496.11    253.01 o 
   2  -2   6     1241.27     1155.20     57.11 o 
   3  -2   6    13007.95    12290.38    123.65 o 
   4  -2   6     4402.54     4403.10     76.35 o 
   5  -2   6    16046.74    16018.67    185.01 o 
   6  -2   6     2808.81     2632.49     70.89 o 
   7  -2   6     1013.86     1069.61     64.72 o 
   8  -2   6     1130.88     1103.64     92.51 o 
   9  -2   6     1365.35     1477.00    135.66 o 
  10  -2   6      129.25      210.71    115.81 o 
  11  -2   6      175.53      187.39    176.10 o 
 -11  -1   6     2714.54     2280.57    309.50 o 
 -10  -1   6     5331.72     5250.58    250.04 o 
  -9  -1   6     3885.50     4035.00    237.01 o 
  -8  -1   6     6157.51     6321.32    212.22 o 
  -7  -1   6     2164.16     2179.36    145.72 o 
  -6  -1   6     4560.18     4587.52    130.20 o 
  -5  -1   6     2134.91     2115.84     84.44 o 
  -4  -1   6      815.48      801.20     55.40 o 
  -3  -1   6     2846.61     2757.89     81.97 o 
  -2  -1   6       59.09       40.12     37.89 o 
  -1  -1   6      792.58      867.20     56.50 o 
   0  -1   6     1097.38     1127.75     50.80 o 
   1  -1   6     7561.90     8066.88    111.89 o 
   2  -1   6      246.86      268.65     31.02 o 
   3  -1   6     1532.72     1464.18     48.06 o 
   4  -1   6     2793.80     2722.81     52.03 o 
   5  -1   6     7190.40     6918.91     99.21 o 
   6  -1   6     4630.93     4734.35    107.49 o 
   7  -1   6     1941.83     2012.34    115.69 o 
   8  -1   6     3965.68     3892.95    143.77 o 
   9  -1   6     5767.98     5978.24    182.94 o 
  10  -1   6     3481.49     3373.69    224.40 o 
  11  -1   6     3005.75     2921.31    291.29 o 
 -11   0   6      179.93      170.48    265.26 o 
 -10   0   6      617.04      544.55    140.19 o 
  -9   0   6      969.62     1112.95    132.05 o 
  -8   0   6     2414.41     2599.91    156.44 o 
  -7   0   6     1678.46     1718.30    124.35 o 
  -6   0   6     6575.59     6663.49    133.73 o 
  -5   0   6    11476.02    11271.08    210.36 o 
  -4   0   6    16964.69    17580.63    195.83 o 
  -3   0   6    21961.16    22053.58    176.13 o 
  -2   0   6     9481.92     9579.67     97.71 o 
  -1   0   6    32179.18    31213.44    374.99 o 
   0   0   6     9176.07     9077.79     63.60 o 
   1   0   6    87722.45    90038.55    328.27 o 
   2   0   6     3613.02     3808.80     62.98 o 
   3   0   6     8931.87     8789.14     95.19 o 
   4   0   6     2551.22     2358.35     59.74 o 
   5   0   6     5497.45     5414.27    127.77 o 
   6   0   6     2086.02     2144.57     92.26 o 
   7   0   6     1062.33     1110.77     69.00 o 
   8   0   6       15.94       23.44     84.62 o 
   9   0   6       51.24       67.48     96.38 o 
  10   0   6       15.18       38.68    121.85 o 
  11   0   6      120.72      162.15    212.12 o 
  12   0   6      242.76      143.86    237.04 o 
 -11   1   6     2448.68     2115.22    298.47 o 
 -10   1   6     3347.12     3355.91    206.52 o 
  -9   1   6     2590.33     2575.05    165.70 o 
  -8   1   6     2321.15     2490.91    144.80 o 
  -7   1   6     1753.86     1835.85    115.97 o 
  -6   1   6      103.03       86.56     31.06 o 
  -5   1   6      563.63      456.46     45.37 o 
  -4   1   6      507.07      502.32     45.39 o 
  -3   1   6     6538.88     6982.16     91.73 o 
  -2   1   6      604.10      501.75     36.97 o 
  -1   1   6       25.93       12.71     36.97 o 
   0   1   6    27554.37    31359.60    264.56 o 
   1   1   6    14838.94    15892.48    163.71 o 
   2   1   6     6290.80     6359.47     79.08 o 
   3   1   6     6659.25     6280.83     74.11 o 
   4   1   6     7750.09     7548.31    119.90 o 
   5   1   6     7242.26     7414.93    143.57 o 
   6   1   6    12033.39    12131.19    215.44 o 
   7   1   6     5194.71     5414.05    158.21 o 
   8   1   6     2606.78     2710.15    138.73 o 
   9   1   6     5518.80     5428.90    209.39 o 
  10   1   6     4889.24     5020.16    226.87 o 
  11   1   6     3177.70     3215.30    301.44 o 
  12   1   6      992.96     1286.74    255.74 o 
 -11   2   6      945.49      762.64    255.04 o 
 -10   2   6     1196.44     1250.34    207.18 o 
  -9   2   6     2825.19     2911.99    169.07 o 
  -8   2   6     5915.10     6061.56    205.47 o 
  -7   2   6    10345.10    10475.07    228.05 o 
  -6   2   6     9914.01    10010.98    205.62 o 
  -5   2   6     8675.20     8750.32    140.76 o 
  -4   2   6    14968.62    15388.31    177.80 o 
  -3   2   6    17542.47    17994.37    166.90 o 
  -2   2   6    10514.78    10847.53    117.68 o 
  -1   2   6     8021.67     7966.04    134.71 o 
   0   2   6     3751.65     4224.10    116.91 o 
   1   2   6     3067.57     2984.89     68.21 o 
   2   2   6     9184.66     9548.44     96.15 o 
   3   2   6     1453.42     1384.43     38.59 o 
   4   2   6     1835.10     1844.55     67.84 o 
   5   2   6       39.54       49.52     53.03 o 
   6   2   6        9.27       12.59     66.03 o 
   7   2   6      330.91      370.36     75.71 o 
   8   2   6        1.02       22.71     85.06 o 
   9   2   6        8.90       39.58    113.45 o 
  10   2   6      804.98      751.03    150.83 o 
  11   2   6     1298.10     1333.08    186.82 o 
  12   2   6     1018.57     1116.73    236.31 o 
 -10   3   6     1218.88     1242.39    198.39 o 
  -9   3   6      539.87      522.97    118.71 o 
  -8   3   6      185.00      172.87    104.54 o 
  -7   3   6       63.46       90.18     86.59 o 
  -6   3   6        1.06       11.98     60.03 o 
  -5   3   6      245.66      245.44     58.86 o 
  -4   3   6      915.42      923.18     59.78 o 
  -3   3   6     2587.38     2905.83     84.12 o 
  -2   3   6     7509.39     7278.69    111.25 o 
  -1   3   6     3393.34     3629.30    121.14 o 
   0   3   6     4702.25     4449.82     87.97 o 
   1   3   6     4397.66     4545.81     84.35 o 
   2   3   6    14033.20    13778.84    103.31 o 
   3   3   6     5448.93     5430.07     66.97 o 
   4   3   6    17116.13    16572.47    144.08 o 
   5   3   6     3325.45     3069.02     66.07 o 
   6   3   6    12493.68    12609.23    179.34 o 
   7   3   6     7957.86     8249.48    169.24 o 
   8   3   6     5828.04     5920.46    215.40 o 
   9   3   6     5715.55     6058.77    281.50 o 
  10   3   6     2031.85     2066.02    189.41 o 
  11   3   6     1760.92     1741.65    214.61 o 
  12   3   6      839.68     1029.10    225.05 o 
 -10   4   6     4171.94     4038.09    337.42 o 
  -9   4   6     3781.65     3678.10    189.72 o 
  -8   4   6     6441.15     6584.65    226.02 o 
  -7   4   6     3659.86     3702.01    144.12 o 
  -6   4   6     6939.05     7146.86    172.39 o 
  -5   4   6     5186.96     5414.16    161.23 o 
  -4   4   6    10975.25    10949.68    174.87 o 
  -3   4   6     3855.75     4077.92    100.04 o 
  -2   4   6    15967.32    16646.58    159.76 o 
  -1   4   6     1777.44     1803.87     82.62 o 
   0   4   6     9477.43     9454.95    152.63 o 
   1   4   6      715.80      755.58     42.57 o 
   2   4   6     1863.66     1737.47     54.49 o 
   3   4   6     1368.02     1604.35     59.24 o 
   4   4   6      617.72      598.96     45.29 o 
   5   4   6     1533.55     1546.42     57.42 o 
   6   4   6      538.10      543.57     36.54 o 
   7   4   6      518.50      511.01     71.07 o 
   8   4   6     2996.40     3083.34    175.63 o 
   9   4   6     1759.48     1938.38    196.61 o 
  10   4   6     2240.82     2117.77    195.04 o 
  11   4   6     1637.29     1446.33    219.63 o 
 -10   5   6      249.16      322.71    207.24 o 
  -9   5   6       71.58       92.87    169.02 o 
  -8   5   6       60.52      122.12    136.46 o 
  -7   5   6        8.96       25.98    113.70 o 
  -6   5   6       38.51       54.56     75.15 o 
  -5   5   6     1259.88     1300.18     93.60 o 
  -4   5   6     1364.05     1376.65     80.17 o 
  -3   5   6     6597.45     6781.45    135.45 o 
  -2   5   6     3420.31     3509.65     93.84 o 
  -1   5   6     5563.43     5608.41    104.76 o 
   0   5   6     4733.19     4302.55     87.14 o 
   1   5   6    16942.52    17279.99    173.43 o 
   2   5   6    18701.23    18423.40    182.64 o 
   3   5   6     5608.76     5485.13    112.59 o 
   4   5   6    16999.97    17197.80    181.62 o 
   5   5   6    12074.95    12080.99    171.42 o 
   6   5   6     6413.65     6450.98    150.77 o 
   7   5   6     6576.69     6571.30    172.24 o 
   8   5   6     2646.08     2701.33    177.30 o 
   9   5   6     1650.17     1480.96    164.01 o 
  10   5   6      721.20      798.11    157.83 o 
  11   5   6     1316.82     1458.33    221.01 o 
 -10   6   6     2816.93     2839.79    299.57 o 
  -9   6   6     2790.06     2773.62    213.57 o 
  -8   6   6     4663.95     4568.04    240.95 o 
  -7   6   6     6625.93     6211.78    257.90 o 
  -6   6   6     9355.16     9288.88    204.51 o 
  -5   6   6     4846.89     5003.18    146.40 o 
  -4   6   6     4379.56     4374.53    131.15 o 
  -3   6   6      706.32      739.97     66.91 o 
  -2   6   6     5620.58     5609.14    120.50 o 
  -1   6   6       71.58       78.02     41.42 o 
   0   6   6     1509.84     1281.64     74.60 o 
   1   6   6     1895.28     2326.55    136.87 o 
   2   6   6      496.43      474.78     44.53 o 
   3   6   6      477.27      498.67     59.05 o 
   4   6   6      932.47      953.74     52.95 o 
   5   6   6     1164.07     1100.85     67.18 o 
   6   6   6     3123.35     3190.38    109.99 o 
   7   6   6     3782.80     3708.64    142.46 o 
   8   6   6     3126.68     3298.59    193.04 o 
   9   6   6     1638.80     1797.38    194.34 o 
  10   6   6     3499.71     3614.98    275.06 o 
  11   6   6     1843.93     1674.40    223.42 o 
  -9   7   6       41.88       58.01    145.26 o 
  -8   7   6       59.65       59.34    134.45 o 
  -7   7   6     2826.02     2751.09    182.33 o 
  -6   7   6      863.79      879.13     94.11 o 
  -5   7   6     2364.30     2392.21    135.43 o 
  -4   7   6     1488.49     1611.82     91.43 o 
  -3   7   6    12168.94    12562.70    226.68 o 
  -2   7   6    11030.42    11691.02    183.68 o 
  -1   7   6    15040.18    14783.12    225.10 o 
   0   7   6     7261.80     7074.10    124.96 o 
   1   7   6     8351.87     8078.47    200.23 o 
   2   7   6    10072.41     9890.93    207.10 o 
   3   7   6    14969.34    14614.78    194.18 o 
   4   7   6     4597.04     4510.34    115.20 o 
   5   7   6     5061.50     4939.72    163.94 o 
   6   7   6      462.00      528.87     67.37 o 
   7   7   6     1341.39     1324.43    103.54 o 
   8   7   6     1373.98     1597.79    198.13 o 
   9   7   6     1774.34     1850.67    195.23 o 
  10   7   6      810.33      659.07    187.05 o 
  11   7   6       72.60      183.02    212.41 o 
  -9   8   6     2831.75     2590.64    248.85 o 
  -8   8   6     2917.38     2899.87    221.43 o 
  -7   8   6     3241.70     3430.92    184.74 o 
  -6   8   6     2383.66     2228.96    154.01 o 
  -5   8   6     1721.49     1860.87    142.69 o 
  -4   8   6     1056.80     1073.36    123.03 o 
  -3   8   6       95.14      135.95     91.17 o 
  -2   8   6       32.07       20.24     59.36 o 
  -1   8   6       17.46       25.85     81.41 o 
   0   8   6      205.00      180.94     52.92 o 
   1   8   6       34.14       38.56     68.09 o 
   2   8   6      944.90      968.28     87.74 o 
   3   8   6      129.05      105.30     54.36 o 
   4   8   6     3546.09     3291.74    120.35 o 
   5   8   6     2432.43     2393.64    137.91 o 
   6   8   6     3741.53     3553.26    176.28 o 
   7   8   6     4193.32     4454.43    221.13 o 
   8   8   6     4356.37     4673.59    266.98 o 
   9   8   6     2884.75     2955.98    226.49 o 
  10   8   6     3762.83     3766.18    305.03 o 
  11   8   6     1682.13     1747.16    257.38 o 
  -9   9   6      204.55      251.82    211.45 o 
  -8   9   6      965.59      827.73    178.64 o 
  -7   9   6     2936.85     2967.26    215.01 o 
  -6   9   6     4518.82     4446.19    243.71 o 
  -5   9   6     6833.39     6881.57    273.83 o 
  -4   9   6     6959.23     7006.89    221.82 o 
  -3   9   6     5449.10     5603.67    187.05 o 
  -2   9   6     3894.19     3886.80    149.50 o 
  -1   9   6    12662.65    12728.85    236.10 o 
   0   9   6     6770.90     6615.04    192.12 o 
   1   9   6     8238.61     8295.80    182.36 o 
   2   9   6     1598.36     1513.86    119.81 o 
   3   9   6     6890.36     6918.95    182.22 o 
   4   9   6      139.20      240.14     82.75 o 
   5   9   6     3268.99     3112.92    162.33 o 
   6   9   6     2358.32     2384.51    157.40 o 
   7   9   6     1657.24     1647.32    170.22 o 
   8   9   6     1157.97     1083.13    173.27 o 
   9   9   6      175.55      225.09    166.80 o 
  10   9   6      437.73      405.69    206.93 o 
  -8  10   6      720.34      680.20    155.67 o 
  -7  10   6     1253.57     1502.71    187.69 o 
  -6  10   6       41.93       55.66    135.95 o 
  -5  10   6       73.33       60.98    143.33 o 
  -4  10   6      101.81       89.47    111.47 o 
  -3  10   6      168.52      141.56    108.26 o 
  -2  10   6      126.16      167.21     89.90 o 
  -1  10   6      388.38      235.74     88.52 o 
   0  10   6     1188.12     1181.97     98.34 o 
   1  10   6     1718.86     1756.89     90.18 o 
   2  10   6     6216.23     6009.92    173.56 o 
   3  10   6     3095.39     3289.19    155.99 o 
   4  10   6     7170.20     6744.99    205.48 o 
   5  10   6     7575.15     7576.31    245.96 o 
   6  10   6     4267.51     4284.79    203.13 o 
   7  10   6     3744.93     3952.89    232.66 o 
   8  10   6     5341.07     5629.12    283.65 o 
   9  10   6     4145.19     4732.40    319.83 o 
  10  10   6     3601.12     3566.22    308.84 o 
  -7  11   6     2891.73     3045.50    218.29 o 
  -6  11   6     4495.50     4709.19    247.83 o 
  -5  11   6     4839.62     5004.79    244.43 o 
  -4  11   6     4376.74     4398.63    225.88 o 
  -3  11   6     6049.81     5895.88    207.68 o 
  -2  11   6     2660.83     2684.85    157.09 o 
  -1  11   6     3303.20     3214.05    179.67 o 
   0  11   6     1636.84     1533.92    143.57 o 
   1  11   6     1396.39     1397.60    150.40 o 
   2  11   6      898.18      944.53     97.25 o 
   3  11   6     2248.40     2113.24    137.04 o 
   4  11   6     2652.13     2780.28    175.62 o 
   5  11   6       26.33      142.59    131.85 o 
   6  11   6     1154.97     1200.97    160.50 o 
   7  11   6       33.47       37.85    137.85 o 
   8  11   6      144.00      177.39    168.30 o 
   9  11   6      503.44      478.36    201.29 o 
  -7  12   6       43.42       88.91    177.56 o 
  -6  12   6       27.18      125.20    169.48 o 
  -5  12   6       38.43       70.86    159.29 o 
  -4  12   6       59.59       47.45    166.00 o 
  -3  12   6       23.05       38.01    153.82 o 
  -2  12   6      865.83      888.33    129.61 o 
  -1  12   6     1414.27     1516.19    152.15 o 
   0  12   6     5126.56     4759.23    221.06 o 
   1  12   6     6208.91     6154.19    228.09 o 
   2  12   6     2610.63     2460.98    190.50 o 
   3  12   6     2435.99     2507.93    183.17 o 
   4  12   6     4854.38     4608.61    244.37 o 
   5  12   6     4604.47     4574.61    251.23 o 
   6  12   6     2954.93     3019.87    200.13 o 
   7  12   6     2503.02     2493.67    209.58 o 
   8  12   6     2899.04     2946.99    264.87 o 
   9  12   6     2322.67     2508.25    272.76 o 
  -6  13   6     2736.50     2720.91    265.07 o 
  -5  13   6     1360.02     1175.46    221.05 o 
  -4  13   6     1477.95     1387.56    219.49 o 
  -3  13   6     1844.61     2070.81    240.61 o 
  -2  13   6     1891.95     1728.74    209.48 o 
  -1  13   6     2025.62     1972.96    179.52 o 
   0  13   6     2677.75     2465.90    197.12 o 
   1  13   6      518.79      644.20    134.70 o 
   2  13   6      694.50      735.12    145.62 o 
   3  13   6      128.97      170.23    160.60 o 
   4  13   6     1458.72     1162.19    195.49 o 
   5  13   6        7.89       58.55    173.28 o 
   6  13   6        2.98       31.58    150.83 o 
   7  13   6      190.63      206.21    188.27 o 
   8  13   6      341.33      205.50    239.74 o 
  -5  14   6      361.80      451.55    211.94 o 
  -4  14   6     1423.72     1365.91    215.75 o 
  -3  14   6     1601.50     1459.75    214.61 o 
  -2  14   6     1492.58     1662.24    225.30 o 
  -1  14   6     3596.08     3647.58    294.76 o 
   0  14   6     2809.08     2895.60    179.06 o 
   1  14   6     3460.48     3556.80    219.24 o 
   2  14   6     1194.72     1332.70    190.12 o 
   3  14   6     1694.95     1785.81    212.22 o 
   4  14   6     1815.48     1557.71    214.53 o 
   5  14   6     4462.89     4660.98    327.10 o 
   6  14   6     2415.11     2352.30    271.59 o 
   7  14   6     1797.32     1784.14    276.67 o 
  -3  15   6      974.39      937.60    219.90 o 
  -2  15   6      989.13     1046.61    222.32 o 
  -1  15   6      414.40      418.12    199.66 o 
   0  15   6      728.30      741.11    195.59 o 
   1  15   6      374.40      357.57    148.15 o 
   2  15   6      359.32      376.45    166.81 o 
   3  15   6      245.17      335.09    186.22 o 
   4  15   6       23.43      120.81    209.67 o 
   5  15   6      305.11      415.02    213.30 o 
   6  15   6      942.56      994.11    234.94 o 
  -1  16   6     2177.04     2195.68    272.75 o 
   0  16   6     1492.99     1364.60    235.69 o 
   1  16   6     1374.09     1203.38    255.56 o 
   2  16   6     2757.10     3250.79    439.37 o 
   3  16   6     2028.08     1796.37    211.72 o 
   4  16   6     2185.57     2259.39    269.47 o 
  -4 -14   7      767.61      769.18    221.90 o 
  -3 -14   7     1190.12     1214.05    211.99 o 
  -2 -14   7      864.51     1096.69    238.93 o 
  -1 -14   7     2303.48     2549.50    248.89 o 
   0 -14   7     1975.37     2500.80    201.48 o 
   1 -14   7     2807.62     2967.54    219.24 o 
   2 -14   7     1412.30     1594.79    181.97 o 
   3 -14   7     1448.33     1622.93    197.68 o 
  -5 -13   7     1284.98     1267.19    200.85 o 
  -4 -13   7      369.56      398.58    175.97 o 
  -3 -13   7      731.64      686.04    157.59 o 
  -2 -13   7      133.30      225.69    141.35 o 
  -1 -13   7      656.40      562.55    144.34 o 
   0 -13   7      416.44      350.29    137.19 o 
   1 -13   7        2.03        5.46    137.62 o 
   2 -13   7       22.03       65.00    137.08 o 
   3 -13   7      134.33      125.13    147.24 o 
   4 -13   7      228.40      285.22    151.50 o 
   5 -13   7      414.31      396.28    160.22 o 
  -6 -12   7      964.56      957.03    189.55 o 
  -5 -12   7     1385.40     1299.01    198.08 o 
  -4 -12   7     1910.38     2162.44    224.55 o 
  -3 -12   7     3623.46     3759.78    238.64 o 
  -2 -12   7     1970.06     2058.25    150.32 o 
  -1 -12   7     3690.81     3966.79    201.16 o 
   0 -12   7     3454.78     3726.54    189.65 o 
   1 -12   7     4833.05     5049.61    216.65 o 
   2 -12   7     5148.06     5141.31    231.20 o 
   3 -12   7     2100.30     2314.88    172.30 o 
   4 -12   7     2945.82     2871.98    205.09 o 
   5 -12   7     1169.57     1268.07    169.96 o 
   6 -12   7     1639.68     1533.25    177.48 o 
  -7 -11   7      740.29      640.98    172.03 o 
  -6 -11   7      177.72      113.32    178.16 o 
  -5 -11   7     1112.55     1135.32    189.00 o 
  -4 -11   7      432.43      496.74    166.67 o 
  -3 -11   7      740.30      665.23    150.85 o 
  -2 -11   7       30.87       76.07    116.68 o 
  -1 -11   7       49.51       41.90    104.99 o 
   0 -11   7      352.30      260.75    129.67 o 
   1 -11   7     1502.51     1428.48    158.14 o 
   2 -11   7      404.09      324.99    132.35 o 
   3 -11   7      915.25     1061.83    141.34 o 
   4 -11   7     2560.91     2696.53    190.32 o 
   5 -11   7     2580.26     2612.23    186.88 o 
   6 -11   7     1725.29     1601.93    182.99 o 
   7 -11   7     1659.36     1595.40    210.93 o 
  -8 -10   7     1654.54     1527.50    234.22 o 
  -7 -10   7     1260.15     1525.79    174.36 o 
  -6 -10   7     2761.66     2636.19    200.76 o 
  -5 -10   7     2476.85     2781.87    221.40 o 
  -4 -10   7     4430.94     4525.28    223.53 o 
  -3 -10   7     5245.31     5693.22    224.86 o 
  -2 -10   7     4151.47     4212.28    186.92 o 
  -1 -10   7     3210.18     3374.01    150.49 o 
   0 -10   7     2378.07     2359.46    139.22 o 
   1 -10   7     2929.15     3206.54    173.48 o 
   2 -10   7     3632.03     3847.20    175.01 o 
   3 -10   7     1945.73     1979.05    154.47 o 
   4 -10   7      419.32      329.93    118.07 o 
   5 -10   7     1658.07     1558.79    158.88 o 
   6 -10   7      391.27      515.03    133.97 o 
   7 -10   7      639.33      553.92    180.99 o 
   8 -10   7       34.91       93.63    207.45 o 
  -8  -9   7      826.88      788.85    211.30 o 
  -7  -9   7      884.41      931.70    161.60 o 
  -6  -9   7      477.61      423.31    160.68 o 
  -5  -9   7      130.25      161.40    139.72 o 
  -4  -9   7      226.33      141.48    138.27 o 
  -3  -9   7        3.86       36.99     99.41 o 
  -2  -9   7       16.98       41.38     88.61 o 
  -1  -9   7      250.15      249.83     91.42 o 
   0  -9   7     1838.27     1860.99    131.45 o 
   1  -9   7     3517.25     3772.96    154.39 o 
   2  -9   7     5133.60     5342.52    196.16 o 
   3  -9   7     1727.54     1899.98    134.79 o 
   4  -9   7     1005.23     1027.93    116.94 o 
   5  -9   7     3576.91     3548.44    190.38 o 
   6  -9   7     2743.47     2680.20    183.90 o 
   7  -9   7     4282.92     3941.59    248.33 o 
   8  -9   7     1957.92     1865.54    262.52 o 
   9  -9   7     2326.44     2276.84    263.42 o 
  -9  -8   7     2371.75     2795.54    241.72 o 
  -8  -8   7     2301.23     2341.42    207.07 o 
  -7  -8   7     2636.28     2758.03    216.34 o 
  -6  -8   7     3224.86     3423.14    208.00 o 
  -5  -8   7     2931.32     3049.96    172.97 o 
  -4  -8   7     2672.44     2732.70    150.91 o 
  -3  -8   7     4476.53     4375.84    168.01 o 
  -2  -8   7     4134.54     4179.66    158.89 o 
  -1  -8   7     4862.34     5063.46    179.86 o 
   0  -8   7     4325.82     4388.90    182.01 o 
   1  -8   7     5493.47     5507.76    198.63 o 
   2  -8   7     1888.52     1819.16    110.90 o 
   3  -8   7     6179.16     6348.33    192.59 o 
   4  -8   7      434.27      444.38     98.38 o 
   5  -8   7     1058.70     1141.84    114.64 o 
   6  -8   7       52.66      111.57    107.35 o 
   7  -8   7      139.84       67.81    135.68 o 
   8  -8   7       13.30       59.44    210.14 o 
   9  -8   7      135.04       78.11    201.47 o 
  -9  -7   7      323.37      343.42    164.09 o 
  -8  -7   7      448.17      433.18    136.78 o 
  -7  -7   7      438.08      431.49    132.30 o 
  -6  -7   7      744.62      599.33    115.41 o 
  -5  -7   7       67.05       78.42    103.76 o 
  -4  -7   7      139.41      157.74     75.74 o 
  -3  -7   7     1564.10     1414.91    103.06 o 
  -2  -7   7     4383.43     4348.73    191.85 o 
  -1  -7   7     3944.84     3766.89    172.19 o 
   0  -7   7     6031.20     6086.62    156.75 o 
   1  -7   7     1283.50     1206.19    101.40 o 
   2  -7   7     5932.66     6067.51    147.59 o 
   3  -7   7     5660.75     5643.74    179.14 o 
   4  -7   7     7441.94     7417.79    208.06 o 
   5  -7   7     6643.83     6225.12    185.13 o 
   6  -7   7     5462.30     5327.97    195.04 o 
   7  -7   7     3807.62     3651.28    205.28 o 
   8  -7   7     3333.50     3358.43    287.86 o 
   9  -7   7     2369.20     2242.72    198.96 o 
  10  -7   7     1799.98     1822.52    208.20 o 
 -10  -6   7     2660.50     2617.63    233.06 o 
  -9  -6   7     3866.96     3687.67    250.89 o 
  -8  -6   7     2708.87     3005.67    223.84 o 
  -7  -6   7     3627.65     3463.66    179.16 o 
  -6  -6   7     4356.05     4310.66    179.28 o 
  -5  -6   7     5474.56     5476.30    178.47 o 
  -4  -6   7     7361.47     7453.74    175.44 o 
  -3  -6   7    10376.82    10218.00    199.89 o 
  -2  -6   7    10079.21    10011.04    239.92 o 
  -1  -6   7    10315.24    10796.63    251.69 o 
   0  -6   7     3964.92     3924.24    136.23 o 
   1  -6   7     4414.05     4337.02    140.52 o 
   2  -6   7      491.82      481.02     55.20 o 
   3  -6   7     2330.37     2011.70     67.49 o 
   4  -6   7      151.96      112.08     82.12 o 
   5  -6   7       74.31       68.81     76.16 o 
   6  -6   7      210.90      162.51     88.12 o 
   7  -6   7      179.76      171.15    105.33 o 
   8  -6   7      930.77      621.21    194.45 o 
   9  -6   7      575.52      539.29    138.04 o 
  10  -6   7      919.14      943.66    150.38 o 
 -10  -5   7      310.34      397.84    171.45 o 
  -9  -5   7        0.49       18.98    155.38 o 
  -8  -5   7        0.51        0.51    142.33 o 
  -7  -5   7       88.82       79.16     92.12 o 
  -6  -5   7     2025.80     1918.83    116.48 o 
  -5  -5   7     1630.18     1868.86    126.90 o 
  -4  -5   7     6148.82     5979.24    155.74 o 
  -3  -5   7     2776.25     2604.07    134.48 o 
  -2  -5   7    10914.47    10759.85    225.13 o 
  -1  -5   7     3068.35     3181.52    156.20 o 
   0  -5   7    14964.19    15043.59    228.02 o 
   1  -5   7     6047.73     5973.72    163.18 o 
   2  -5   7    14055.12    13941.78    187.11 o 
   3  -5   7     9044.34     8494.09    132.38 o 
   4  -5   7    10694.47    10479.47    207.91 o 
   5  -5   7     5595.18     5628.63    149.54 o 
   6  -5   7     8346.85     8429.37    215.83 o 
   7  -5   7     2932.96     2909.53    149.56 o 
   8  -5   7     3170.73     3146.91    232.18 o 
   9  -5   7     1569.57     1519.15    147.88 o 
  10  -5   7     1159.78     1117.62    132.62 o 
 -10  -4   7     2615.40     2828.17    228.71 o 
  -9  -4   7     2536.89     2369.04    198.95 o 
  -8  -4   7     2450.30     2481.88    199.53 o 
  -7  -4   7     4336.39     4357.90    165.65 o 
  -6  -4   7    16315.80    16510.00    260.15 o 
  -5  -4   7    17077.11    16727.50    265.18 o 
  -4  -4   7     6664.40     6517.72    146.27 o 
  -3  -4   7     2958.35     2857.33    127.74 o 
  -2  -4   7     4049.57     4234.33    145.41 o 
  -1  -4   7     4748.57     5091.78    189.08 o 
   0  -4   7      821.76      906.20     87.98 o 
   1  -4   7      392.81      360.43     72.70 o 
   2  -4   7      272.86      255.51     58.69 o 
   3  -4   7     1703.03     1767.48     75.89 o 
   4  -4   7       10.93       43.73     35.66 o 
   5  -4   7     1112.66     1121.55     65.90 o 
   6  -4   7     1236.63     1196.49     84.03 o 
   7  -4   7      956.56     1045.15     96.63 o 
   8  -4   7     1905.21     2170.81    148.06 o 
   9  -4   7     1087.41     1067.61    136.93 o 
  10  -4   7     1019.94      959.54    130.10 o 
  11  -4   7      919.35      886.46    169.15 o 
 -10  -3   7      143.05      156.25    160.40 o 
  -9  -3   7      770.06      722.77    147.36 o 
  -8  -3   7     1247.72     1281.40    158.09 o 
  -7  -3   7     1038.92     1236.33    128.41 o 
  -6  -3   7     8350.62     8084.15    202.35 o 
  -5  -3   7     6642.10     6570.94    140.02 o 
  -4  -3   7     7878.31     7737.73    120.04 o 
  -3  -3   7     2925.84     2944.73     87.44 o 
  -2  -3   7    15336.49    15273.74    246.15 o 
  -1  -3   7     8251.89     8301.19    144.76 o 
   0  -3   7    16763.24    16175.73    206.59 o 
   1  -3   7    15418.60    16184.60    229.52 o 
   2  -3   7    19847.46    19951.01    225.37 o 
   3  -3   7     9841.64     9873.60    139.20 o 
   4  -3   7    24562.21    24060.05    229.61 o 
   5  -3   7     4116.05     4112.85     87.91 o 
   6  -3   7     6256.26     6349.07    110.05 o 
   7  -3   7     1478.98     1476.17     78.29 o 
   8  -3   7     3994.92     3976.99    175.50 o 
   9  -3   7     1298.90     1231.70    141.43 o 
  10  -3   7     1093.73     1115.32    127.30 o 
  11  -3   7      281.52      203.52    177.22 o 
 -10  -2   7     4534.16     4513.92    310.07 o 
  -9  -2   7     5412.47     5583.58    251.83 o 
  -8  -2   7     6469.43     6156.99    232.24 o 
  -7  -2   7     3186.13     3315.00    171.20 o 
  -6  -2   7     8761.10     8662.24    197.24 o 
  -5  -2   7     3210.43     3171.99    109.32 o 
  -4  -2   7     4100.85     4052.36     94.85 o 
  -3  -2   7      308.29      286.85     41.64 o 
  -2  -2   7     1838.17     1903.45     94.10 o 
  -1  -2   7      390.85      446.71     79.02 o 
   0  -2   7      441.23      405.63     54.45 o 
   1  -2   7     2396.27     2635.77     87.18 o 
   2  -2   7      669.55      656.07     49.32 o 
   3  -2   7     6736.54     6853.28     99.45 o 
   4  -2   7     1717.24     1706.68     53.05 o 
   5  -2   7     3443.75     3387.65     59.53 o 
   6  -2   7     5159.52     5237.72    110.31 o 
   7  -2   7     2667.54     2787.20    109.46 o 
   8  -2   7     4572.00     4677.72    153.04 o 
   9  -2   7     3944.99     4190.80    200.23 o 
  10  -2   7     3281.25     3224.76    199.76 o 
  11  -2   7     2138.20     2273.12    230.55 o 
 -10  -1   7     1059.29     1044.05    209.09 o 
  -9  -1   7     2080.63     2194.57    196.66 o 
  -8  -1   7     3342.74     3303.94    173.65 o 
  -7  -1   7     2798.86     3093.51    166.07 o 
  -6  -1   7     6326.53     6447.63    158.18 o 
  -5  -1   7    11825.83    11800.50    206.16 o 
  -4  -1   7     7722.59     7414.48    134.56 o 
  -3  -1   7     9511.67     9350.35    105.45 o 
  -2  -1   7    15741.33    16018.92    189.26 o 
  -1  -1   7    39603.07    41819.30    482.93 o 
   0  -1   7    32611.89    33614.50    234.49 o 
   1  -1   7    13208.93    13365.59    137.44 o 
   2  -1   7    13469.87    12842.00    145.69 o 
   3  -1   7     2270.58     2207.24     69.87 o 
   4  -1   7     7474.80     7283.70     96.52 o 
   5  -1   7     1983.49     1982.32     53.01 o 
   6  -1   7     2014.98     1853.39     63.75 o 
   7  -1   7      375.12      377.83     77.08 o 
   8  -1   7      137.28      146.12     83.56 o 
   9  -1   7      182.20      253.92     98.44 o 
  10  -1   7        5.86       38.61    136.87 o 
  11  -1   7      123.16       45.18    173.10 o 
 -10   0   7     3345.90     3089.39    272.10 o 
  -9   0   7     3405.24     3293.95    178.67 o 
  -8   0   7     3357.56     3286.73    172.50 o 
  -7   0   7     2642.28     2512.26    143.38 o 
  -6   0   7      621.61      587.12     64.00 o 
  -5   0   7      137.62      152.04     62.29 o 
  -4   0   7       50.52       76.08     48.02 o 
  -3   0   7      507.87      585.73     49.10 o 
  -2   0   7      692.58      689.26     35.30 o 
  -1   0   7     1748.64     1745.92     66.61 o 
   0   0   7      129.42      183.06     54.80 o 
   1   0   7     7693.23     7694.92     82.89 o 
   2   0   7     3539.40     3581.03     66.74 o 
   3   0   7    10047.61    10040.83    106.65 o 
   4   0   7     3713.55     3637.89     80.16 o 
   5   0   7     4411.19     4230.95     98.71 o 
   6   0   7     4706.61     4550.65    107.38 o 
   7   0   7     3838.45     3819.80    129.69 o 
   8   0   7     1122.42     1212.04    108.54 o 
   9   0   7     5938.86     6041.37    204.03 o 
  10   0   7     3481.25     3658.27    268.64 o 
  11   0   7     2132.30     2136.40    219.95 o 
 -10   1   7     1894.74     1782.96    226.60 o 
  -9   1   7     3274.37     3462.15    178.45 o 
  -8   1   7     4213.33     4378.56    171.53 o 
  -7   1   7     5955.31     5929.26    186.55 o 
  -6   1   7     1763.47     1911.50    102.10 o 
  -5   1   7    22152.40    22163.26    237.42 o 
  -4   1   7     8557.80     8830.35    151.32 o 
  -3   1   7    26771.15    28112.97    236.36 o 
  -2   1   7    11565.86    12043.15    194.12 o 
  -1   1   7    33596.71    35196.89    253.73 o 
   0   1   7     7175.54     7367.36    160.38 o 
   1   1   7     5622.05     5675.62     88.93 o 
   2   1   7    10086.98    10063.78    123.62 o 
   3   1   7     1232.58     1145.50     47.91 o 
   4   1   7      933.26      827.40     50.96 o 
   5   1   7     2387.84     2393.82     82.01 o 
   6   1   7      412.04      408.05     77.42 o 
   7   1   7        6.59       43.49     78.49 o 
   8   1   7       10.52        4.80     89.63 o 
   9   1   7      338.95      350.98    112.43 o 
  10   1   7      115.03       67.50    133.61 o 
  11   1   7      329.34      313.73    205.08 o 
  12   1   7       39.58       43.27    233.14 o 
 -10   2   7     1164.15     1158.62    205.06 o 
  -9   2   7     1534.93     1578.96    143.53 o 
  -8   2   7      112.72      128.47    108.47 o 
  -7   2   7     1551.21     1389.76    113.99 o 
  -6   2   7       37.92       51.47     64.67 o 
  -5   2   7      245.43      235.14     41.75 o 
  -4   2   7      196.53      186.61     43.91 o 
  -3   2   7     1470.35     1450.34     44.49 o 
  -2   2   7     1132.51     1039.62     38.71 o 
  -1   2   7     7394.95     7426.76    137.88 o 
   0   2   7     9863.28     9827.65    141.26 o 
   1   2   7    11472.61    11349.65    131.37 o 
   2   2   7     6553.87     6517.96     95.95 o 
   3   2   7      926.84      760.83     39.44 o 
   4   2   7      851.81      706.48     41.07 o 
   5   2   7     4163.49     3769.24     95.82 o 
   6   2   7     7224.65     7290.09    189.51 o 
   7   2   7     8104.45     8011.56    179.57 o 
   8   2   7     2727.30     2740.84    140.11 o 
   9   2   7     2218.81     2198.99    165.80 o 
  10   2   7     3221.53     3396.32    231.48 o 
  11   2   7     1367.55     1538.98    185.85 o 
  12   2   7     1532.09     1477.93    262.26 o 
 -10   3   7     2684.29     2517.70    245.02 o 
  -9   3   7     4636.27     4544.44    256.75 o 
  -8   3   7     6323.77     6476.27    225.87 o 
  -7   3   7    11208.94    10908.58    240.71 o 
  -6   3   7     7634.33     7762.45    168.13 o 
  -5   3   7    15133.61    15147.15    196.21 o 
  -4   3   7     9526.98     9888.51    165.73 o 
  -3   3   7    15168.66    15311.29    237.21 o 
  -2   3   7    11158.34    11292.65    201.71 o 
  -1   3   7     6837.93     6675.23    104.42 o 
   0   3   7     6096.24     6224.69    102.78 o 
   1   3   7     5927.82     5859.68     96.69 o 
   2   3   7     1783.99     1731.97     49.13 o 
   3   3   7     2764.94     2630.93     51.36 o 
   4   3   7       31.06       68.10     29.11 o 
   5   3   7      144.35      126.65     26.33 o 
   6   3   7       97.51       98.55     69.04 o 
   7   3   7       53.30       41.80     65.40 o 
   8   3   7       14.68       45.37     83.79 o 
   9   3   7      693.14      593.39    150.52 o 
  10   3   7      357.39      222.64    150.66 o 
  11   3   7     1016.28     1160.00    218.51 o 
  12   3   7      689.21      696.14    255.16 o 
 -10   4   7      168.00      167.67    195.18 o 
  -9   4   7      142.73      101.67    171.93 o 
  -8   4   7      246.04      225.39    111.01 o 
  -7   4   7       48.86       45.14     79.66 o 
  -6   4   7     1301.08     1256.40     96.73 o 
  -5   4   7      489.16      486.95     87.98 o 
  -4   4   7     5234.22     5272.96    132.13 o 
  -3   4   7     2740.82     2869.50    111.73 o 
  -2   4   7    14034.23    14635.28    163.15 o 
  -1   4   7      703.09      730.12     58.24 o 
   0   4   7    12929.47    12923.60    193.53 o 
   1   4   7     1207.00     1123.14     53.38 o 
   2   4   7     9948.24     9336.82    123.69 o 
   3   4   7     7022.74     6602.27     98.18 o 
   4   4   7     7477.83     7255.84    113.96 o 
   5   4   7     7896.38     7594.00    109.59 o 
   6   4   7     7357.41     7099.96    108.85 o 
   7   4   7     9538.91     9899.90    254.63 o 
   8   4   7     2525.04     2605.87    149.20 o 
   9   4   7      602.11      694.23    156.80 o 
  10   4   7     2024.77     2077.92    208.19 o 
  11   4   7      991.35     1112.56    204.95 o 
 -10   5   7     4315.51     4411.92    340.26 o 
  -9   5   7     3263.34     2998.46    244.92 o 
  -8   5   7     5310.13     5681.82    254.75 o 
  -7   5   7     6454.30     6595.22    204.01 o 
  -6   5   7     7473.58     7720.88    192.52 o 
  -5   5   7     4005.96     4081.48    145.27 o 
  -4   5   7    11823.64    11822.62    234.84 o 
  -3   5   7     4287.50     4258.17    118.97 o 
  -2   5   7     5276.53     5589.41    133.47 o 
  -1   5   7      789.88      690.95     55.38 o 
   0   5   7      289.56      313.89     53.65 o 
   1   5   7      358.00      184.83     30.69 o 
   2   5   7       20.71       39.28     37.13 o 
   3   5   7      526.30      530.21     56.97 o 
   4   5   7       87.96      128.40     44.18 o 
   5   5   7      771.12      771.40     56.22 o 
   6   5   7      466.55      416.88     63.77 o 
   7   5   7     2625.66     2404.55    138.12 o 
   8   5   7      134.56       59.27     85.91 o 
   9   5   7      548.78      693.94    159.61 o 
  10   5   7      699.52      726.69    174.38 o 
  11   5   7     2540.56     2524.58    251.45 o 
 -10   6   7       79.67      119.26    231.76 o 
  -9   6   7       15.69       62.04    179.85 o 
  -8   6   7      226.16      275.29    142.38 o 
  -7   6   7      642.96      664.87    137.69 o 
  -6   6   7     1959.13     2008.72    122.81 o 
  -5   6   7     2436.46     2493.97    114.84 o 
  -4   6   7     6344.98     6271.87    170.05 o 
  -3   6   7      746.69      788.76     66.51 o 
  -2   6   7    10235.34     9818.01    182.06 o 
  -1   6   7     2778.95     2707.92     87.18 o 
   0   6   7    14178.30    14023.30    223.45 o 
   1   6   7     5682.96     5747.23    193.46 o 
   2   6   7    14434.28    14239.08    267.04 o 
   3   6   7    15598.73    15492.01    198.05 o 
   4   6   7     8806.80     8706.12    142.68 o 
   5   6   7    10159.23     9905.39    163.89 o 
   6   6   7     3645.43     3607.19    130.06 o 
   7   6   7     2598.96     2632.36    139.71 o 
   8   6   7     1630.28     1578.90    154.98 o 
   9   6   7     1046.70     1130.14    172.13 o 
  10   6   7      462.09      468.52    159.03 o 
  11   6   7     1056.48     1147.16    215.17 o 
  -9   7   7     2978.51     2796.69    235.18 o 
  -8   7   7     5480.67     5311.96    247.26 o 
  -7   7   7     2958.36     3023.16    190.18 o 
  -6   7   7     5275.04     5136.40    168.33 o 
  -5   7   7      663.15      654.57    100.20 o 
  -4   7   7     5515.20     5706.81    150.21 o 
  -3   7   7      147.41      163.93     84.26 o 
  -2   7   7     1237.27     1205.94     84.66 o 
  -1   7   7       68.03       68.80     38.07 o 
   0   7   7        8.86       10.60     49.47 o 
   1   7   7      110.39       83.09     64.19 o 
   2   7   7      319.85      267.33     68.43 o 
   3   7   7     3232.82     3217.88     96.16 o 
   4   7   7      351.24      351.76     52.67 o 
   5   7   7     1151.99      998.09     57.47 o 
   6   7   7      323.10      300.53     87.49 o 
   7   7   7     2648.11     2727.33    151.01 o 
   8   7   7     3293.49     3208.54    225.40 o 
   9   7   7     3216.98     3307.37    248.14 o 
  10   7   7     3699.12     3871.93    295.42 o 
  11   7   7     2951.88     3198.30    279.98 o 
  -9   8   7      425.81      372.19    196.58 o 
  -8   8   7      912.36      945.25    154.90 o 
  -7   8   7     1341.87     1276.98    155.19 o 
  -6   8   7     2894.33     2778.04    154.35 o 
  -5   8   7     3102.32     3445.86    172.82 o 
  -4   8   7     7798.83     8233.32    221.72 o 
  -3   8   7     4461.80     4553.42    172.74 o 
  -2   8   7    10269.68    10656.46    204.75 o 
  -1   8   7     7952.48     7835.47    191.35 o 
   0   8   7     6503.68     6026.92    131.44 o 
   1   8   7    13653.49    13949.84    241.19 o 
   2   8   7     6360.90     6361.32    162.36 o 
   3   8   7     7448.56     7301.10    144.63 o 
   4   8   7     1235.19     1270.03     90.69 o 
   5   8   7     1620.41     1731.26     96.31 o 
   6   8   7      121.02      103.00     97.34 o 
   7   8   7      905.96      998.04    144.67 o 
   8   8   7      714.27      666.83    164.12 o 
   9   8   7     1914.22     1769.26    211.88 o 
  10   8   7        5.51      182.51    207.18 o 
  11   8   7      261.21      294.96    210.62 o 
  -8   9   7     2014.46     2062.32    258.64 o 
  -7   9   7      902.24      967.86    154.04 o 
  -6   9   7     1262.11     1423.53    159.45 o 
  -5   9   7       87.40       89.93    126.17 o 
  -4   9   7      263.76      204.70    111.71 o 
  -3   9   7       97.95      128.53    107.36 o 
  -2   9   7      755.00      853.38    111.24 o 
  -1   9   7      327.71      244.13     95.74 o 
   0   9   7       78.21      201.97     87.47 o 
   1   9   7      784.88      753.51     79.62 o 
   2   9   7       85.57       86.49     80.48 o 
   3   9   7     2756.13     2813.76    141.02 o 
   4   9   7     3532.02     3782.02    156.01 o 
   5   9   7     2617.91     2700.52    164.97 o 
   6   9   7     2897.72     3037.60    168.82 o 
   7   9   7     2874.42     3035.99    198.24 o 
   8   9   7     7637.19     7454.48    342.49 o 
   9   9   7     2774.41     2771.19    226.13 o 
  10   9   7     3799.39     3967.73    308.27 o 
  -8  10   7     1150.74     1235.86    250.78 o 
  -7  10   7     2590.07     2739.57    221.79 o 
  -6  10   7     3712.57     3577.52    223.94 o 
  -5  10   7     3078.36     2961.99    208.26 o 
  -4  10   7     3009.62     3356.92    196.98 o 
  -3  10   7     5397.39     5510.88    208.47 o 
  -2  10   7     1409.61     1460.58    125.29 o 
  -1  10   7     9697.45     9520.48    246.90 o 
   0  10   7     3576.77     3621.40    150.38 o 
   1  10   7     3215.65     3131.69    118.44 o 
   2  10   7      116.40        9.49     66.06 o 
   3  10   7      417.91      423.63     89.83 o 
   4  10   7     1836.87     1873.62    122.61 o 
   5  10   7     1107.39     1043.37    131.83 o 
   6  10   7     2611.24     2533.96    168.39 o 
   7  10   7      260.72      240.55    140.25 o 
   8  10   7       27.09       15.52    177.55 o 
   9  10   7       43.06       53.35    168.97 o 
  10  10   7        1.22        1.19    211.90 o 
  -7  11   7      317.24      424.28    156.43 o 
  -6  11   7      265.14      410.52    163.47 o 
  -5  11   7       19.03      108.49    150.71 o 
  -4  11   7        0.61       24.31    142.80 o 
  -3  11   7       25.15      124.47    112.81 o 
  -2  11   7       19.48       10.28     96.01 o 
  -1  11   7      390.78      353.01    117.56 o 
   0  11   7      871.94      914.09    127.54 o 
   1  11   7     3324.56     3139.18    179.71 o 
   2  11   7     2625.17     2779.71    199.28 o 
   3  11   7     2216.07     2112.09    149.15 o 
   4  11   7     5269.19     5309.28    242.30 o 
   5  11   7     3144.17     3018.97    191.13 o 
   6  11   7     7743.73     7901.45    275.04 o 
   7  11   7     2225.03     2011.05    188.65 o 
   8  11   7     4400.90     4557.20    269.66 o 
   9  11   7     1690.05     1693.52    213.97 o 
  -6  12   7     2731.51     2845.12    235.77 o 
  -5  12   7     3264.29     3016.83    238.67 o 
  -4  12   7     2719.97     2920.10    231.87 o 
  -3  12   7     4125.44     4041.40    248.76 o 
  -2  12   7     1401.73     1549.19    140.19 o 
  -1  12   7     1939.69     1977.48    163.61 o 
   0  12   7     3138.11     3326.32    198.68 o 
   1  12   7      480.72      413.04    127.00 o 
   2  12   7     1660.28     1614.79    169.08 o 
   3  12   7      211.03      173.44    118.27 o 
   4  12   7     2587.21     2531.33    199.39 o 
   5  12   7       39.01       23.31    140.91 o 
   6  12   7      110.90      123.66    147.31 o 
   7  12   7        8.10        9.83    154.69 o 
   8  12   7        5.24       98.82    194.25 o 
   9  12   7      536.09      429.57    202.19 o 
  -6  13   7       28.48      126.50    191.42 o 
  -5  13   7       27.33       12.89    177.87 o 
  -4  13   7      413.38      255.63    187.37 o 
  -3  13   7      727.60      854.16    196.01 o 
  -2  13   7     1826.37     1667.80    227.37 o 
  -1  13   7     2630.42     2726.96    176.54 o 
   0  13   7     1772.96     1871.92    159.16 o 
   1  13   7     2661.73     2727.03    200.87 o 
   2  13   7     4742.77     4717.60    243.61 o 
   3  13   7     2264.86     2242.11    218.22 o 
   4  13   7     4354.27     4311.63    263.72 o 
   5  13   7     3518.82     3219.22    239.24 o 
   6  13   7     1730.56     1610.48    236.01 o 
   7  13   7     1969.88     1996.32    231.70 o 
   8  13   7     1880.53     1918.93    271.42 o 
  -4  14   7     1250.28     1152.88    219.97 o 
  -3  14   7     1681.99     1540.70    225.21 o 
  -2  14   7     1573.42     1642.94    235.76 o 
  -1  14   7      171.47      196.35    180.13 o 
   0  14   7     1772.48     1756.38    158.24 o 
   1  14   7       21.52       43.95    132.85 o 
   2  14   7      215.49      159.89    156.63 o 
   3  14   7        7.24       17.22    165.63 o 
   4  14   7      517.01      386.40    171.34 o 
   5  14   7       47.54       71.49    171.31 o 
   6  14   7      383.38      498.47    223.25 o 
   7  14   7      664.09      565.77    293.95 o 
  -3  15   7     1917.59     2110.39    270.41 o 
  -2  15   7      729.42      641.68    206.99 o 
  -1  15   7     1567.27     1825.20    247.35 o 
   0  15   7     2199.06     2495.09    273.11 o 
   1  15   7     3365.37     3389.74    224.48 o 
   2  15   7     1422.25     1585.50    194.51 o 
   3  15   7     1241.94     1309.78    190.89 o 
   4  15   7     1297.09     1292.31    233.58 o 
   5  15   7     4013.32     3985.05    283.20 o 
  -1  16   7      186.97      170.15    206.33 o 
   0  16   7      229.98      157.70    206.85 o 
   1  16   7       58.66       48.72    251.30 o 
   2  16   7        0.90      323.47    171.09 o 
   3  16   7       13.15       39.08    177.94 o 
  -3 -14   8      733.22      650.40    188.35 o 
  -2 -14   8      124.93      153.87    206.48 o 
  -1 -14   8      215.53      145.65    189.55 o 
   0 -14   8      670.63      657.26    156.94 o 
   1 -14   8      127.22       91.77    161.02 o 
   2 -14   8       55.77       34.16    155.35 o 
   3 -14   8        4.57       74.61    169.64 o 
  -5 -13   8      704.47      801.71    201.63 o 
  -4 -13   8     1083.79      940.10    204.67 o 
  -3 -13   8     1756.24     1787.75    212.19 o 
  -2 -13   8     1065.00     1087.48    163.42 o 
  -1 -13   8     2282.82     2698.48    188.29 o 
   0 -13   8     3707.06     4023.85    213.16 o 
   1 -13   8     1711.65     1652.18    157.83 o 
   2 -13   8     2327.70     2452.33    189.86 o 
   3 -13   8     1304.97     1446.86    178.37 o 
   4 -13   8     1599.31     1650.13    183.89 o 
  -6 -12   8      729.91      613.90    190.84 o 
  -5 -12   8      363.35      422.99    185.45 o 
  -4 -12   8      460.00      388.17    176.15 o 
  -3 -12   8      256.63      217.33    155.01 o 
  -2 -12   8      446.92      368.83    132.41 o 
  -1 -12   8       51.65       44.17    139.30 o 
   0 -12   8       79.18       68.45    133.62 o 
   1 -12   8       54.02       64.47    138.66 o 
   2 -12   8      709.93      703.89    135.69 o 
   3 -12   8      135.40      117.40    133.42 o 
   4 -12   8     1176.60     1164.16    163.00 o 
   5 -12   8      371.02      287.45    148.29 o 
   6 -12   8     1145.74     1115.48    177.08 o 
  -7 -11   8     1250.87     1206.31    182.01 o 
  -6 -11   8     1380.20     1383.89    212.68 o 
  -5 -11   8     2556.39     2664.54    237.96 o 
  -4 -11   8     2947.09     3426.68    268.49 o 
  -3 -11   8     2754.90     3074.78    214.24 o 
  -2 -11   8     4037.86     4097.98    186.53 o 
  -1 -11   8     2225.12     2460.74    162.39 o 
   0 -11   8     8527.96     8731.36    284.96 o 
   1 -11   8     2557.02     2740.68    191.59 o 
   2 -11   8     1905.40     2002.78    158.94 o 
   3 -11   8      539.78      600.24    132.49 o 
   4 -11   8      961.69      992.02    154.90 o 
   5 -11   8     1574.35     1311.47    155.43 o 
   6 -11   8      955.28      999.07    171.67 o 
   7 -11   8      676.32      529.90    212.11 o 
  -7 -10   8      616.42      604.42    160.21 o 
  -6 -10   8      358.97      236.88    153.68 o 
  -5 -10   8      164.73      230.69    169.66 o 
  -4 -10   8      624.92      644.52    149.67 o 
  -3 -10   8       76.04       99.84    142.63 o 
  -2 -10   8        3.77       79.58    120.43 o 
  -1 -10   8      257.07      223.84    103.96 o 
   0 -10   8      601.32      648.66    104.31 o 
   1 -10   8      516.38      539.94    117.82 o 
   2 -10   8     2871.58     2866.01    170.83 o 
   3 -10   8     2110.35     2129.83    149.46 o 
   4 -10   8     3138.32     3244.39    184.72 o 
   5 -10   8     4111.50     4170.48    214.65 o 
   6 -10   8     1543.68     1715.08    192.59 o 
   7 -10   8     2005.99     2238.54    220.67 o 
   8 -10   8     1621.29     1417.09    242.71 o 
  -8  -9   8     2659.47     2803.75    223.69 o 
  -7  -9   8     3518.96     3506.47    246.88 o 
  -6  -9   8     2737.59     2563.11    217.10 o 
  -5  -9   8     4004.50     3818.77    220.83 o 
  -4  -9   8     5771.47     6085.65    264.18 o 
  -3  -9   8     5047.48     5213.12    206.86 o 
  -2  -9   8     5314.59     5530.45    171.94 o 
  -1  -9   8     1423.97     1404.15    119.16 o 
   0  -9   8     2269.15     2310.44    154.10 o 
   1  -9   8     1565.46     1709.04    118.05 o 
   2  -9   8     2313.09     2309.73    151.11 o 
   3  -9   8     3174.21     3229.96    160.39 o 
   4  -9   8     1593.09     1549.51    128.86 o 
   5  -9   8      499.60      449.23    114.91 o 
   6  -9   8      804.12      661.07    147.27 o 
   7  -9   8        2.77        9.50    147.02 o 
   8  -9   8       55.18       32.05    202.92 o 
  -9  -8   8      354.38      378.87    194.88 o 
  -8  -8   8       50.15       49.82    151.26 o 
  -7  -8   8       69.66       56.85    150.00 o 
  -6  -8   8       13.44       32.46    130.89 o 
  -5  -8   8       12.42       26.27    119.33 o 
  -4  -8   8       10.13       60.71    110.73 o 
  -3  -8   8     1000.83      993.21    104.23 o 
  -2  -8   8     1230.20     1302.70    146.98 o 
  -1  -8   8     4942.75     5317.25    181.72 o 
   0  -8   8     4709.57     4665.21    164.16 o 
   1  -8   8     9463.43     9524.95    224.73 o 
   2  -8   8     3533.87     3562.03    134.40 o 
   3  -8   8     7753.77     7995.60    286.60 o 
   4  -8   8     1274.87     1358.30    118.59 o 
   5  -8   8     5933.85     5606.42    202.45 o 
   6  -8   8     3938.27     3809.77    180.58 o 
   7  -8   8     3749.11     3859.22    221.08 o 
   8  -8   8     3028.21     3006.18    268.90 o 
   9  -8   8     1277.40     1282.20    209.26 o 
  -9  -7   8     2006.82     2154.09    239.93 o 
  -8  -7   8     2579.55     2791.24    210.57 o 
  -7  -7   8     3366.24     3179.42    183.47 o 
  -6  -7   8     3176.76     3451.50    175.32 o 
  -5  -7   8     2719.52     2805.88    167.18 o 
  -4  -7   8     1844.19     1862.79    144.84 o 
  -3  -7   8     1469.65     1457.81    108.20 o 
  -2  -7   8     2352.54     2446.67    165.57 o 
  -1  -7   8     4504.87     4641.66    190.03 o 
   0  -7   8     1726.18     1718.54    108.98 o 
   1  -7   8     2738.57     2659.00    126.27 o 
   2  -7   8     1319.54     1353.08    112.98 o 
   3  -7   8      937.14      909.87    106.14 o 
   4  -7   8     1032.58      876.32     99.77 o 
   5  -7   8      194.20      161.08    102.85 o 
   6  -7   8      161.59       84.66    100.16 o 
   7  -7   8     1249.45     1152.02    137.00 o 
   8  -7   8      314.92      174.20    179.15 o 
   9  -7   8      271.42      177.87    186.35 o 
  -9  -6   8       60.32       98.41    163.72 o 
  -8  -6   8       37.85       83.68    153.83 o 
  -7  -6   8        5.94       24.68    114.68 o 
  -6  -6   8       21.53       47.96     98.03 o 
  -5  -6   8      780.21      768.30    110.05 o 
  -4  -6   8     3217.41     3135.25    144.42 o 
  -3  -6   8     6258.88     6248.21    197.07 o 
  -2  -6   8     5035.02     5018.39    170.64 o 
  -1  -6   8     7386.56     7668.81    213.85 o 
   0  -6   8     2512.80     2598.04    129.15 o 
   1  -6   8     8391.45     8365.55    210.02 o 
   2  -6   8     3412.07     3171.70    127.40 o 
   3  -6   8    15208.76    14928.95    256.35 o 
   4  -6   8     4590.58     4621.44    158.67 o 
   5  -6   8     4462.28     4415.60    150.04 o 
   6  -6   8     3072.58     2821.00    140.34 o 
   7  -6   8     3510.84     3394.35    173.39 o 
   8  -6   8     4215.68     4228.25    249.61 o 
   9  -6   8     2597.44     2480.24    234.91 o 
  10  -6   8     1092.57     1135.21    179.76 o 
 -10  -5   8     2449.16     2272.30    255.74 o 
  -9  -5   8     2869.48     3008.67    223.26 o 
  -8  -5   8     2269.06     2592.92    213.29 o 
  -7  -5   8     1839.68     1969.37    150.05 o 
  -6  -5   8     2904.77     2805.93    137.57 o 
  -5  -5   8     3386.41     3494.30    159.94 o 
  -4  -5   8     3097.76     3114.92    147.06 o 
  -3  -5   8     8212.76     8218.81    213.50 o 
  -2  -5   8     1319.10     1264.43    111.91 o 
  -1  -5   8     4507.21     4378.61    177.33 o 
   0  -5   8      454.41      465.10     85.35 o 
   1  -5   8     3344.68     3385.50    136.79 o 
   2  -5   8      186.62      178.96     77.10 o 
   3  -5   8      291.78      257.47     58.97 o 
   4  -5   8      836.49      784.40     45.18 o 
   5  -5   8     1689.18     1579.06    102.09 o 
   6  -5   8     2080.88     2112.77    124.24 o 
   7  -5   8      781.99      684.09    108.25 o 
   8  -5   8     2090.63     1975.00    160.88 o 
   9  -5   8      937.42      934.66    178.03 o 
  10  -5   8      945.61      952.55    158.97 o 
 -10  -4   8      103.84      121.92    193.42 o 
  -9  -4   8       82.93      125.93    147.85 o 
  -8  -4   8      538.11      434.54    140.61 o 
  -7  -4   8      582.76      520.84    105.74 o 
  -6  -4   8     1368.42     1243.90     99.26 o 
  -5  -4   8     3315.84     3397.24    116.46 o 
  -4  -4   8     8173.62     7770.17    129.85 o 
  -3  -4   8     7449.37     7376.67    168.12 o 
  -2  -4   8     4486.81     4486.61    154.73 o 
  -1  -4   8     6592.79     6076.44    146.16 o 
   0  -4   8     8473.92     8572.44    186.84 o 
   1  -4   8    11849.86    11666.14    242.31 o 
   2  -4   8     5011.22     4811.05    148.73 o 
   3  -4   8     9085.46     9073.51    154.17 o 
   4  -4   8     9279.15     8841.21    138.78 o 
   5  -4   8     4099.37     4029.11    111.12 o 
   6  -4   8     4340.41     4485.64    129.78 o 
   7  -4   8     3299.51     3615.41    145.05 o 
   8  -4   8     1590.07     1561.66    130.63 o 
   9  -4   8     1684.06     1635.18    164.24 o 
  10  -4   8     1220.62     1191.58    146.40 o 
  11  -4   8      503.22      441.55    166.72 o 
 -10  -3   8     3062.48     3286.96    281.81 o 
  -9  -3   8     2793.46     2774.24    207.09 o 
  -8  -3   8     3976.24     4049.41    231.18 o 
  -7  -3   8     4985.13     4830.60    203.14 o 
  -6  -3   8     5442.41     5345.64    177.22 o 
  -5  -3   8     3905.73     3953.17    132.90 o 
  -4  -3   8      792.51      857.80     64.84 o 
  -3  -3   8     2453.48     2417.02     85.33 o 
  -2  -3   8     1594.77     1699.97     97.90 o 
  -1  -3   8     2755.30     2763.17    106.74 o 
   0  -3   8      742.98      905.81     90.92 o 
   1  -3   8     1266.22     1371.17     81.84 o 
   2  -3   8     4247.36     4618.81    117.21 o 
   3  -3   8      960.33     1019.56     70.50 o 
   4  -3   8     2749.98     2785.99     75.70 o 
   5  -3   8      128.03      156.54     39.88 o 
   6  -3   8     3908.15     3717.77     81.93 o 
   7  -3   8      601.56      709.65     94.32 o 
   8  -3   8     2448.56     2797.77    146.38 o 
   9  -3   8     1807.47     1762.08    178.37 o 
  10  -3   8     2103.91     2133.96    180.16 o 
  11  -3   8     1907.32     2375.22    250.47 o 
 -10  -2   8      401.96      363.09    197.10 o 
  -9  -2   8     1569.23     1251.33    184.05 o 
  -8  -2   8     4504.57     4148.56    205.91 o 
  -7  -2   8     3295.26     3407.04    185.11 o 
  -6  -2   8     5729.79     5726.70    164.13 o 
  -5  -2   8     4738.98     4792.77    151.36 o 
  -4  -2   8     7366.66     7441.15    168.14 o 
  -3  -2   8     3002.35     2776.76     81.41 o 
  -2  -2   8     8836.96     9044.02    189.38 o 
  -1  -2   8     7483.77     7417.98    177.15 o 
   0  -2   8    17013.60    17168.87    290.10 o 
   1  -2   8     8156.66     8396.23    138.50 o 
   2  -2   8    18021.13    17946.55    206.91 o 
   3  -2   8     3447.65     3308.91     91.21 o 
   4  -2   8    11859.36    11742.03    138.13 o 
   5  -2   8     5678.79     5708.17     85.91 o 
   6  -2   8     3097.04     3194.94     84.06 o 
   7  -2   8     2562.48     2638.66    110.88 o 
   8  -2   8     1941.69     1915.02    127.40 o 
   9  -2   8     1916.42     1678.01    150.79 o 
  10  -2   8      298.68      344.99    132.19 o 
  11  -2   8       25.79       37.86    186.18 o 
 -10  -1   8     3278.61     3378.47    284.50 o 
  -9  -1   8     2057.79     1946.10    226.63 o 
  -8  -1   8     2430.07     2669.16    164.87 o 
  -7  -1   8      387.10      432.70    109.32 o 
  -6  -1   8     2656.64     2878.00    122.37 o 
  -5  -1   8     5016.52     4902.30    147.05 o 
  -4  -1   8     1756.21     1689.84     79.16 o 
  -3  -1   8      187.95      159.70     30.79 o 
  -2  -1   8       22.49       33.41     52.58 o 
  -1  -1   8      314.51      344.88     56.91 o 
   0  -1   8     2319.87     2369.87     72.07 o 
   1  -1   8       23.34       15.77     33.90 o 
   2  -1   8      968.03     1004.09     50.81 o 
   3  -1   8     2137.86     2032.86     70.65 o 
   4  -1   8     9601.45     9488.03    117.64 o 
   5  -1   8     3328.36     3113.02     67.13 o 
   6  -1   8     5472.97     5479.24    106.40 o 
   7  -1   8     3779.88     4030.16    128.60 o 
   8  -1   8     2729.39     2942.54    128.97 o 
   9  -1   8     6001.51     6053.82    227.67 o 
  10  -1   8     1742.53     1560.96    185.25 o 
  11  -1   8     2360.73     2447.75    323.61 o 
 -10   0   8     2049.29     1851.96    236.95 o 
  -9   0   8     4029.46     4024.58    285.64 o 
  -8   0   8     5383.17     5370.71    189.43 o 
  -7   0   8     2108.92     2158.75    153.74 o 
  -6   0   8     4243.80     4406.44    137.70 o 
  -5   0   8    10941.78    10730.89    195.01 o 
  -4   0   8    17372.65    17528.37    375.22 o 
  -3   0   8    13207.04    13701.46    171.94 o 
  -2   0   8    18066.04    17932.87    211.50 o 
  -1   0   8    13367.39    13618.92    190.78 o 
   0   0   8    22635.70    22962.17    277.87 o 
   1   0   8    24387.75    24602.65    283.75 o 
   2   0   8    16512.76    17155.09    149.42 o 
   3   0   8     1142.93      996.60     50.35 o 
   4   0   8     3645.51     3589.93     60.73 o 
   5   0   8     8528.73     8504.79    132.47 o 
   6   0   8     3786.22     3802.31    106.16 o 
   7   0   8     1705.06     1753.29     83.73 o 
   8   0   8      111.54       93.76     78.36 o 
   9   0   8      114.23       77.20     89.66 o 
  10   0   8      106.99       38.49    154.91 o 
  11   0   8       47.47        5.53    186.81 o 
 -10   1   8     1675.27     1542.40    231.01 o 
  -9   1   8      746.01      610.34    157.54 o 
  -8   1   8     1136.43     1175.64    110.70 o 
  -7   1   8      359.32      300.68     94.45 o 
  -6   1   8     1366.98     1263.13     94.68 o 
  -5   1   8       25.85       35.07     56.47 o 
  -4   1   8      124.89      124.33     39.48 o 
  -3   1   8     2707.09     2868.21     57.83 o 
  -2   1   8      129.56      214.60     44.15 o 
  -1   1   8     3360.69     3321.10     87.06 o 
   0   1   8     8525.88     8548.03     78.07 o 
   1   1   8    17715.81    18177.30    161.87 o 
   2   1   8     7275.97     7062.35    123.40 o 
   3   1   8    10304.16    10512.78    141.68 o 
   4   1   8     5960.90     5813.04     87.67 o 
   5   1   8     8204.19     8060.56    126.88 o 
   6   1   8     4930.15     5025.41    158.55 o 
   7   1   8     8670.14     8543.11    245.54 o 
   8   1   8     2578.80     2632.57    128.30 o 
   9   1   8     3296.37     3329.65    178.74 o 
  10   1   8     3763.71     3856.90    223.46 o 
  11   1   8     2595.42     2612.33    256.82 o 
 -10   2   8     1944.68     1722.99    226.11 o 
  -9   2   8     4029.52     3975.67    250.61 o 
  -8   2   8     3142.39     3306.01    174.06 o 
  -7   2   8     8773.29     8825.54    218.59 o 
  -6   2   8     6817.05     6860.96    160.55 o 
  -5   2   8    12292.66    12566.85    178.97 o 
  -4   2   8    16817.59    16626.69    213.49 o 
  -3   2   8     9692.21    10088.57    172.22 o 
  -2   2   8    12202.42    11846.48    186.48 o 
  -1   2   8     9339.11     9546.33    158.54 o 
   0   2   8    11682.58    12215.58    129.02 o 
   1   2   8     3520.77     3560.08     79.39 o 
   2   2   8     6062.62     6264.28    117.28 o 
   3   2   8     5452.38     5501.97     93.77 o 
   4   2   8      475.85      443.17     36.10 o 
   5   2   8      899.62      893.40     67.11 o 
   6   2   8       12.36        8.41     77.30 o 
   7   2   8      485.20      565.16     94.55 o 
   8   2   8      882.38      817.10     94.29 o 
   9   2   8       33.23       45.04    120.35 o 
  10   2   8      249.56      241.54    145.19 o 
  11   2   8      112.46      139.37    173.46 o 
 -10   3   8      679.33      624.12    180.78 o 
  -9   3   8       89.99      138.20    158.11 o 
  -8   3   8      225.68      303.89    150.41 o 
  -7   3   8      582.23      518.98     92.48 o 
  -6   3   8       39.78       68.80     70.06 o 
  -5   3   8     2801.19     2905.08     90.31 o 
  -4   3   8     1642.88     1631.54     83.41 o 
  -3   3   8     8967.78     9430.43    174.59 o 
  -2   3   8     4580.41     4787.36    147.38 o 
  -1   3   8     8077.53     7872.26    158.47 o 
   0   3   8     8979.58     8969.03    162.98 o 
   1   3   8     6300.51     6495.74    123.63 o 
   2   3   8     3488.42     3167.21     76.70 o 
   3   3   8     5693.05     5462.07     96.53 o 
   4   3   8     5083.18     5024.98     77.76 o 
   5   3   8     5971.18     5897.18    112.59 o 
   6   3   8     7664.21     7295.36    178.33 o 
   7   3   8     4105.59     4283.19    154.43 o 
   8   3   8     5398.56     5468.33    198.05 o 
   9   3   8     3228.84     2998.25    186.48 o 
  10   3   8     7091.46     7049.31    316.65 o 
  11   3   8     1828.27     1816.51    250.89 o 
 -10   4   8     2333.06     2263.18    233.47 o 
  -9   4   8     4055.41     4376.99    288.03 o 
  -8   4   8     3135.55     3412.97    220.38 o 
  -7   4   8     6658.07     6567.25    233.68 o 
  -6   4   8     3938.43     3686.17    142.40 o 
  -5   4   8     7320.45     7409.02    182.10 o 
  -4   4   8     6191.29     6229.92    166.40 o 
  -3   4   8     4281.24     4166.14    145.85 o 
  -2   4   8     4115.65     4162.73    103.38 o 
  -1   4   8    10245.27    10475.88    197.71 o 
   0   4   8     4026.08     4057.48    123.40 o 
   1   4   8     4630.18     4836.42     98.02 o 
   2   4   8     1041.23     1082.26     61.25 o 
   3   4   8      498.43      487.68     41.58 o 
   4   4   8      384.36      406.91     37.67 o 
   5   4   8        3.52       14.26     41.40 o 
   6   4   8       83.45       79.25     36.48 o 
   7   4   8      879.63      796.54    104.04 o 
   8   4   8     2060.67     2053.29    133.96 o 
   9   4   8      577.39      483.77    152.94 o 
  10   4   8      536.45      530.61    160.58 o 
  11   4   8      596.08      615.07    189.75 o 
 -10   5   8        8.00       71.05    185.32 o 
  -9   5   8        7.17       10.20    176.00 o 
  -8   5   8      236.32      311.36    168.78 o 
  -7   5   8      734.36      631.30    101.15 o 
  -6   5   8      706.94      749.21     96.45 o 
  -5   5   8     2201.07     2178.66    115.56 o 
  -4   5   8     2137.59     2220.92    115.84 o 
  -3   5   8     5226.28     5174.96    145.77 o 
  -2   5   8     4390.21     4500.58    102.56 o 
  -1   5   8     6296.24     6264.15    136.07 o 
   0   5   8     2951.19     2685.69     89.86 o 
   1   5   8    14736.67    14901.54    208.51 o 
   2   5   8    11692.45    12228.52    171.36 o 
   3   5   8     8193.83     7921.74    132.42 o 
   4   5   8     9857.79     9702.63    178.67 o 
   5   5   8     5240.56     5107.04    122.44 o 
   6   5   8    11389.96    11111.23    174.18 o 
   7   5   8     3034.19     3118.19    158.39 o 
   8   5   8     6590.00     6560.19    211.88 o 
   9   5   8      400.07      395.85    161.80 o 
  10   5   8     2037.48     2223.89    212.79 o 
  11   5   8      173.84      193.31    187.75 o 
  -9   6   8     4420.36     4910.19    304.19 o 
  -8   6   8     2361.63     2267.81    227.71 o 
  -7   6   8     6320.51     6437.05    267.93 o 
  -6   6   8     4008.10     3980.36    169.96 o 
  -5   6   8     6441.68     6261.44    174.96 o 
  -4   6   8     1285.69     1419.79    107.60 o 
  -3   6   8     6106.89     6315.57    152.25 o 
  -2   6   8     1389.67     1419.83     79.86 o 
  -1   6   8     3672.22     3775.29    105.45 o 
   0   6   8      330.36      326.21     46.87 o 
   1   6   8       18.46       33.60     34.79 o 
   2   6   8        0.33       23.07     65.88 o 
   3   6   8     1769.40     1711.67     80.90 o 
   4   6   8      249.56      275.35     62.18 o 
   5   6   8     2561.86     2611.28    102.57 o 
   6   6   8      168.90      182.81     71.72 o 
   7   6   8      633.71      638.97    124.13 o 
   8   6   8      281.50      337.86    119.03 o 
   9   6   8     1248.44     1615.11    202.73 o 
  10   6   8     1646.73     1593.47    210.79 o 
  11   6   8     3636.23     3729.76    303.41 o 
  -9   7   8      117.57      136.07    180.21 o 
  -8   7   8     1032.16     1093.65    193.34 o 
  -7   7   8     1640.66     1648.78    175.67 o 
  -6   7   8     3874.89     4008.03    165.74 o 
  -5   7   8     1389.91     1523.63    108.82 o 
  -4   7   8     3089.76     3186.35    141.47 o 
  -3   7   8     6135.95     6355.77    179.25 o 
  -2   7   8     9841.06    10230.49    169.12 o 
  -1   7   8    11914.49    11660.60    150.06 o 
   0   7   8     5869.40     5730.29    131.37 o 
   1   7   8     8014.53     7805.80    164.25 o 
   2   7   8     8706.53     8623.79    182.71 o 
   3   7   8     8941.29     8629.98    145.40 o 
   4   7   8    10319.48    10421.81    200.36 o 
   5   7   8     2378.47     2444.55    100.37 o 
   6   7   8     2885.44     2756.45    138.66 o 
   7   7   8     1331.55     1264.86    142.19 o 
   8   7   8     1018.80     1135.01    178.06 o 
   9   7   8      292.14      247.74    171.02 o 
  10   7   8      113.01      130.59    175.26 o 
  11   7   8      107.26      239.49    203.53 o 
  -9   8   8     2382.58     2637.21    264.10 o 
  -8   8   8     1377.40     1241.65    197.35 o 
  -7   8   8     2511.43     2519.42    185.61 o 
  -6   8   8     1405.95     1501.04    119.39 o 
  -5   8   8     3404.97     3503.70    161.77 o 
  -4   8   8      444.64      446.99     96.15 o 
  -3   8   8     1876.22     1824.33    122.22 o 
  -2   8   8        4.24       13.50     78.33 o 
  -1   8   8       77.29       58.60     75.97 o 
   0   8   8      131.55      152.13     42.44 o 
   1   8   8      715.70      635.17     94.86 o 
   2   8   8      203.72      170.97     77.30 o 
   3   8   8     1243.15     1130.31     86.65 o 
   4   8   8       90.77       58.42     78.43 o 
   5   8   8      334.95      376.03     76.61 o 
   6   8   8      590.58      602.32     90.84 o 
   7   8   8     4881.36     5092.07    223.67 o 
   8   8   8     2342.85     2342.79    225.33 o 
   9   8   8     4288.16     4569.90    293.78 o 
  10   8   8     1242.37     1557.32    202.56 o 
  -8   9   8     1905.38     1722.38    230.68 o 
  -7   9   8     1242.94     1213.30    175.92 o 
  -6   9   8     5058.30     5305.41    232.29 o 
  -5   9   8     4310.36     4564.89    202.35 o 
  -4   9   8     7295.78     7594.09    243.38 o 
  -3   9   8     5818.41     6375.39    198.28 o 
  -2   9   8     4182.41     3963.73    174.85 o 
  -1   9   8    10393.77    10792.11    256.24 o 
   0   9   8     7169.85     7043.68    187.05 o 
   1   9   8     8799.75     9084.05    212.77 o 
   2   9   8     5655.67     5651.99    171.02 o 
   3   9   8     4385.01     4515.16    167.28 o 
   4   9   8      498.66      523.53     93.19 o 
   5   9   8     4259.48     4461.85    197.63 o 
   6   9   8     1327.14     1363.85    131.31 o 
   7   9   8     2546.02     2694.93    219.51 o 
   8   9   8      108.48       60.74    175.18 o 
   9   9   8      473.32      395.33    179.80 o 
  10   9   8       23.91       41.63    199.92 o 
  -8  10   8      973.58      974.47    234.90 o 
  -7  10   8     1142.06      965.14    204.25 o 
  -6  10   8      326.17      315.07    150.61 o 
  -5  10   8      145.55      151.02    149.33 o 
  -4  10   8        3.29       23.21    116.35 o 
  -3  10   8        5.11       42.82    111.26 o 
  -2  10   8        7.47       36.41     99.72 o 
  -1  10   8      618.83      658.77     98.63 o 
   0  10   8      768.55      738.43    106.62 o 
   1  10   8     1516.93     1617.96    128.45 o 
   2  10   8     2566.38     2496.98    154.42 o 
   3  10   8      690.43      663.45     94.76 o 
   4  10   8     4838.25     4847.28    167.03 o 
   5  10   8     5673.20     5925.62    222.28 o 
   6  10   8     5333.63     5372.14    218.52 o 
   7  10   8     4677.46     5092.15    283.73 o 
   8  10   8     3641.63     3735.32    276.21 o 
   9  10   8     4098.75     4022.79    259.61 o 
  10  10   8     2374.25     2488.76    262.69 o 
  -7  11   8     2490.85     2424.38    248.96 o 
  -6  11   8     2818.09     2767.21    220.88 o 
  -5  11   8     3837.41     3848.56    244.61 o 
  -4  11   8     3221.26     3223.45    210.41 o 
  -3  11   8     6747.29     7049.45    256.87 o 
  -2  11   8     5807.60     5309.27    199.67 o 
  -1  11   8     2871.76     2932.51    170.92 o 
   0  11   8     2134.70     2089.83    160.51 o 
   1  11   8     1371.66     1494.70    145.79 o 
   2  11   8     3131.53     2875.10    202.97 o 
   3  11   8     4673.05     4685.71    193.93 o 
   4  11   8      507.76      428.00    114.73 o 
   5  11   8      598.70      683.71    136.24 o 
   6  11   8       35.00       56.36    121.37 o 
   7  11   8      252.61      347.55    178.69 o 
   8  11   8       14.75       80.28    190.04 o 
   9  11   8        6.43       61.08    177.84 o 
  -6  12   8       73.25      162.93    174.55 o 
  -5  12   8      145.01       98.46    180.73 o 
  -4  12   8       56.48       99.62    190.01 o 
  -3  12   8      889.80      711.87    185.39 o 
  -2  12   8     1672.57     1715.14    159.46 o 
  -1  12   8      972.58     1093.61    135.07 o 
   0  12   8     3623.63     4276.33    210.26 o 
   1  12   8     2234.46     2142.83    174.62 o 
   2  12   8     8710.38     8379.56    274.76 o 
   3  12   8     1245.60     1268.98    142.43 o 
   4  12   8     6607.79     6318.24    281.37 o 
   5  12   8     4023.58     3871.95    210.21 o 
   6  12   8     4189.35     4289.05    242.06 o 
   7  12   8     2319.88     2500.80    247.47 o 
   8  12   8     2716.33     3101.82    240.20 o 
  -5  13   8     2556.34     2501.93    236.91 o 
  -4  13   8     1723.16     1513.53    202.42 o 
  -3  13   8     1859.96     1917.51    209.23 o 
  -2  13   8     1837.29     1746.43    225.36 o 
  -1  13   8      877.22      816.13    133.60 o 
   0  13   8     2463.13     2452.26    173.87 o 
   1  13   8      738.85      672.00    145.74 o 
   2  13   8       24.63       28.67    136.62 o 
   3  13   8      135.06      189.99    165.72 o 
   4  13   8       20.86       14.90    164.89 o 
   5  13   8        2.97       29.52    171.59 o 
   6  13   8        3.48       17.72    201.15 o 
   7  13   8       84.54      157.95    208.56 o 
   8  13   8      280.66      269.72    240.96 o 
  -4  14   8     1525.35     1508.03    226.14 o 
  -3  14   8     1049.40      905.49    205.35 o 
  -2  14   8     2283.17     2547.06    253.58 o 
  -1  14   8      873.89      945.92    199.45 o 
   0  14   8     3397.21     3529.24    232.24 o 
   1  14   8     1660.02     1480.43    160.61 o 
   2  14   8     4879.86     5035.64    266.99 o 
   3  14   8     3009.16     3084.82    246.05 o 
   4  14   8     1639.43     1490.15    204.59 o 
   5  14   8     2681.60     2690.27    251.10 o 
   6  14   8     2826.57     2880.92    296.74 o 
   7  14   8     1333.07     1345.30    299.53 o 
  -3  15   8      399.41      390.82    219.10 o 
  -2  15   8      738.22      949.71    207.39 o 
  -1  15   8      117.35      169.97    197.71 o 
   0  15   8      368.37      572.16    202.50 o 
   1  15   8      239.60      196.85    151.69 o 
   2  15   8      168.97      156.01    165.65 o 
   3  15   8      306.61      227.12    182.39 o 
   4  15   8       34.86       73.64    181.33 o 
   5  15   8      597.27      730.22    190.57 o 
   0  16   8     1972.12     1879.94    244.37 o 
   1  16   8     1505.66     1380.32    269.81 o 
   2  16   8     1247.80     1409.46    197.16 o 
   3  16   8     1682.70     1794.13    216.85 o 
  -1 -14   9      724.72      812.60    191.03 o 
   0 -14   9     1036.21     1082.49    187.07 o 
   1 -14   9     1296.59     1243.83    175.32 o 
  -4 -13   9      775.65      709.03    192.32 o 
  -3 -13   9      137.99       98.79    174.34 o 
  -2 -13   9       56.37      144.64    168.90 o 
  -1 -13   9      203.12      319.13    167.10 o 
   0 -13   9      431.83      323.37    139.63 o 
   1 -13   9       79.01       35.50    141.85 o 
   2 -13   9      170.31      165.81    142.46 o 
   3 -13   9        6.28       51.31    153.95 o 
   4 -13   9       20.05       58.93    156.42 o 
  -5 -12   9      913.40     1024.91    195.46 o 
  -4 -12   9     1245.11     1104.86    197.66 o 
  -3 -12   9     2073.99     2273.93    176.53 o 
  -2 -12   9     2393.45     2114.90    196.70 o 
  -1 -12   9     2907.38     3242.74    216.15 o 
   0 -12   9     3160.14     3240.55    207.66 o 
   1 -12   9     3334.31     3842.37    220.49 o 
   2 -12   9     1274.21     1182.13    147.11 o 
   3 -12   9     2100.03     2354.54    179.92 o 
   4 -12   9      423.36      358.76    153.11 o 
   5 -12   9      596.37      741.00    148.27 o 
  -6 -11   9      203.18      175.34    179.87 o 
  -5 -11   9      246.60      337.34    181.60 o 
  -4 -11   9      260.85      223.49    183.84 o 
  -3 -11   9      628.93      597.70    154.67 o 
  -2 -11   9       75.11      124.54    118.92 o 
  -1 -11   9        3.45       15.65    130.14 o 
   0 -11   9      499.67      628.53    126.72 o 
   1 -11   9       11.19       13.51    124.94 o 
   2 -11   9      121.53      225.15    124.92 o 
   3 -11   9      176.50      118.91    123.41 o 
   4 -11   9     1025.75     1051.92    154.46 o 
   5 -11   9     2660.01     2731.78    188.18 o 
   6 -11   9     2200.65     2208.11    212.32 o 
  -7 -10   9     1249.88     1178.59    182.77 o 
  -6 -10   9     2551.29     2326.18    227.67 o 
  -5 -10   9     1678.29     1781.58    227.27 o 
  -4 -10   9     4239.58     4353.82    238.68 o 
  -3 -10   9     5346.68     5994.67    250.06 o 
  -2 -10   9     4116.42     4339.30    195.18 o 
  -1 -10   9     2355.03     2386.67    163.74 o 
   0 -10   9      820.76      916.59    116.47 o 
   1 -10   9     2366.20     2506.26    152.78 o 
   2 -10   9      391.02      383.28    122.61 o 
   3 -10   9      465.24      517.72    117.73 o 
   4 -10   9      193.87      209.44    127.92 o 
   5 -10   9      458.84      373.71    118.08 o 
   6 -10   9      550.52      607.49    161.96 o 
   7 -10   9      202.52      267.91    202.92 o 
  -8  -9   9      490.57      363.63    170.70 o 
  -7  -9   9      211.27      233.84    168.48 o 
  -6  -9   9       85.89       84.53    159.34 o 
  -5  -9   9      159.74      234.02    150.20 o 
  -4  -9   9      693.76      635.37    150.49 o 
  -3  -9   9        2.47       64.97    136.70 o 
  -2  -9   9      192.65      261.88    114.04 o 
  -1  -9   9       63.82       51.21     99.55 o 
   0  -9   9      559.72      549.97    112.34 o 
   1  -9   9     1725.49     1788.69    141.02 o 
   2  -9   9     2568.14     2501.28    148.95 o 
   3  -9   9     3118.38     3394.62    173.40 o 
   4  -9   9     1697.50     1731.21    140.42 o 
   5  -9   9     2355.08     2312.79    158.73 o 
   6  -9   9     2447.63     2685.42    180.70 o 
   7  -9   9     1114.35     1350.88    200.85 o 
   8  -9   9     1417.95     1352.49    286.68 o 
  -8  -8   9     1894.85     1894.12    212.19 o 
  -7  -8   9     1896.57     1796.02    175.49 o 
  -6  -8   9     4424.03     4455.49    252.17 o 
  -5  -8   9     2790.34     2934.81    189.25 o 
  -4  -8   9     3263.91     3449.44    192.26 o 
  -3  -8   9     2442.40     2444.84    140.95 o 
  -2  -8   9     2049.75     2273.91    173.96 o 
  -1  -8   9      401.16      417.15    106.99 o 
   0  -8   9      877.05     1007.39    110.74 o 
   1  -8   9     1591.97     1523.42    121.30 o 
   2  -8   9     4045.09     3952.19    166.16 o 
   3  -8   9      855.98      783.23    114.18 o 
   4  -8   9     2205.59     2270.67    141.41 o 
   5  -8   9       68.70       95.34    110.41 o 
   6  -8   9      239.61      115.37    127.00 o 
   7  -8   9       39.70       66.10    148.32 o 
   8  -8   9       47.89       14.79    192.38 o 
   9  -8   9      269.59      177.80    217.29 o 
  -9  -7   9      122.28      144.86    237.82 o 
  -8  -7   9      174.06      183.06    160.68 o 
  -7  -7   9        2.30        2.76    129.25 o 
  -6  -7   9       15.08       34.35    109.53 o 
  -5  -7   9       27.09       77.04    114.07 o 
  -4  -7   9       40.22       29.98    114.65 o 
  -3  -7   9      783.51      736.03    109.33 o 
  -2  -7   9     1394.78     1273.68    114.24 o 
  -1  -7   9     3732.80     3918.66    164.22 o 
   0  -7   9     1903.24     1812.48    140.67 o 
   1  -7   9     5172.00     5399.66    196.09 o 
   2  -7   9     5733.31     5691.81    192.73 o 
   3  -7   9     4461.66     4388.19    165.69 o 
   4  -7   9     6287.17     6331.00    189.24 o 
   5  -7   9     2610.05     2749.53    152.56 o 
   6  -7   9     3936.49     4018.35    196.18 o 
   7  -7   9     1285.24     1332.30    141.91 o 
   8  -7   9     1524.63     1710.26    197.08 o 
   9  -7   9     1895.74     1758.55    225.44 o 
  -9  -6   9     2306.78     2564.33    258.67 o 
  -8  -6   9     3727.51     3738.92    245.42 o 
  -7  -6   9     3217.69     2939.92    183.97 o 
  -6  -6   9     3577.05     3440.98    167.19 o 
  -5  -6   9     2339.21     2265.69    144.51 o 
  -4  -6   9     2702.60     2824.03    143.59 o 
  -3  -6   9     1144.11     1143.09    122.11 o 
  -2  -6   9     3718.50     3679.45    159.31 o 
  -1  -6   9     1879.43     1974.06    124.87 o 
   0  -6   9     6903.46     7159.24    235.58 o 
   1  -6   9       94.33       67.11     94.76 o 
   2  -6   9     2729.00     2591.70    139.52 o 
   3  -6   9       13.53       17.83     90.94 o 
   4  -6   9        1.78       21.62     86.52 o 
   5  -6   9      270.65      237.81     83.55 o 
   6  -6   9      493.10      530.82    117.38 o 
   7  -6   9      264.83      186.84    115.75 o 
   8  -6   9     1361.05     1427.67    176.69 o 
   9  -6   9      824.37      746.66    189.87 o 
  10  -6   9     1145.00     1020.69    195.75 o 
  -9  -5   9        7.67       71.54    196.32 o 
  -8  -5   9       22.41       45.43    153.40 o 
  -7  -5   9      423.26      467.12    127.28 o 
  -6  -5   9     1222.52     1258.71    112.07 o 
  -5  -5   9     3085.86     2826.85    136.73 o 
  -4  -5   9      654.56      624.67     68.76 o 
  -3  -5   9     5990.96     5856.84    165.42 o 
  -2  -5   9     2276.85     2323.40    140.85 o 
  -1  -5   9    12878.90    13379.16    257.26 o 
   0  -5   9     6478.11     6550.50    181.91 o 
   1  -5   9     8865.92     8802.98    202.15 o 
   2  -5   9     7941.69     7613.90    179.59 o 
   3  -5   9     3698.06     3616.77    116.27 o 
   4  -5   9     3349.59     3279.31    104.55 o 
   5  -5   9     2969.43     3005.69    128.47 o 
   6  -5   9     4435.16     4467.98    188.69 o 
   7  -5   9     4677.45     4643.13    205.18 o 
   8  -5   9     1681.00     1674.81    146.15 o 
   9  -5   9     2717.96     2617.93    257.78 o 
  10  -5   9      952.72      956.63    187.61 o 
 -10  -4   9     2530.88     2390.57    259.94 o 
  -9  -4   9     2948.04     2768.52    270.82 o 
  -8  -4   9     2858.51     2792.87    210.76 o 
  -7  -4   9     1844.26     1826.44    139.49 o 
  -6  -4   9      884.75      939.34    101.65 o 
  -5  -4   9     3465.94     3671.17    145.47 o 
  -4  -4   9     1778.59     1741.38     70.78 o 
  -3  -4   9      519.97      589.84     68.84 o 
  -2  -4   9     1912.92     1953.56    125.68 o 
  -1  -4   9      265.75      461.18     92.53 o 
   0  -4   9     2469.99     2371.78    116.70 o 
   1  -4   9      132.85      123.16     74.85 o 
   2  -4   9      164.43      197.70     76.12 o 
   3  -4   9      770.14      733.16     85.20 o 
   4  -4   9     1161.67     1166.54     74.92 o 
   5  -4   9      636.98      575.83     63.08 o 
   6  -4   9     2271.81     2324.05    127.19 o 
   7  -4   9     1052.17      988.04    111.59 o 
   8  -4   9     1703.27     1878.93    138.20 o 
   9  -4   9     2079.47     2080.27    200.78 o 
  10  -4   9     2410.05     2390.33    210.76 o 
 -10  -3   9       76.41       98.72    196.71 o 
  -9  -3   9      255.49      253.27    191.03 o 
  -8  -3   9      828.15      864.09    155.27 o 
  -7  -3   9     1718.42     1778.53    159.83 o 
  -6  -3   9     1283.76     1241.22     98.36 o 
  -5  -3   9     5678.48     5559.80    148.49 o 
  -4  -3   9     1303.08     1285.43     96.63 o 
  -3  -3   9     9810.95     9704.35    174.02 o 
  -2  -3   9     4765.59     4613.57    133.47 o 
  -1  -3   9    12072.66    11837.88    241.71 o 
   0  -3   9     6723.18     6301.97    156.42 o 
   1  -3   9     6361.37     6213.49    142.28 o 
   2  -3   9     4690.07     4504.05    125.36 o 
   3  -3   9     8553.22     8529.23    174.17 o 
   4  -3   9     9082.41     9070.08    156.75 o 
   5  -3   9     8370.47     8125.61    126.65 o 
   6  -3   9     2504.95     2432.49     82.51 o 
   7  -3   9     3835.68     4111.13    157.45 o 
   8  -3   9     2755.69     2811.83    146.39 o 
   9  -3   9     1352.75     1232.83    189.92 o 
  10  -3   9     1377.38     1469.92    182.87 o 
  11  -3   9      197.26      156.08    169.10 o 
 -10  -2   9     2639.19     2243.27    253.07 o 
  -9  -2   9     3323.96     3263.38    242.73 o 
  -8  -2   9     1198.13     1271.59    169.03 o 
  -7  -2   9      862.79      926.32    133.15 o 
  -6  -2   9      216.34      210.16     79.71 o 
  -5  -2   9     2309.06     2407.83    120.81 o 
  -4  -2   9     1257.43     1292.76     83.53 o 
  -3  -2   9     1425.84     1493.08     72.26 o 
  -2  -2   9       21.52       28.75     58.21 o 
  -1  -2   9      288.05      332.19     63.87 o 
   0  -2   9     2204.18     2405.45     78.70 o 
   1  -2   9       11.95       19.60     67.26 o 
   2  -2   9     4762.09     4910.58    121.77 o 
   3  -2   9      758.10      707.10     62.00 o 
   4  -2   9     3901.55     3833.31     94.50 o 
   5  -2   9     3446.70     3389.62     88.08 o 
   6  -2   9     5044.37     4993.78     97.40 o 
   7  -2   9     7231.49     7149.66    157.12 o 
   8  -2   9     6185.36     6593.50    199.13 o 
   9  -2   9     7021.31     7283.15    310.15 o 
  10  -2   9     3751.91     3787.22    258.07 o 
  11  -2   9     1557.11     1906.77    261.78 o 
 -10  -1   9      980.36      992.70    217.04 o 
  -9  -1   9     1429.95     1121.05    213.66 o 
  -8  -1   9     2866.59     2928.12    210.67 o 
  -7  -1   9     2303.84     2192.90    154.12 o 
  -6  -1   9     1318.33     1289.07     99.09 o 
  -5  -1   9     5227.50     5150.36    157.90 o 
  -4  -1   9     6096.36     6151.66    122.90 o 
  -3  -1   9     9231.98     8983.23    148.08 o 
  -2  -1   9     6085.28     5946.64    156.49 o 
  -1  -1   9     5825.77     5186.93    102.47 o 
   0  -1   9     7665.34     7167.48    110.28 o 
   1  -1   9    13472.36    13732.60    183.65 o 
   2  -1   9     3803.54     3783.58     84.54 o 
   3  -1   9    13920.15    14133.28    148.66 o 
   4  -1   9     3314.91     3363.48     81.39 o 
   5  -1   9     4343.10     4170.20     75.04 o 
   6  -1   9     1747.43     1755.39     68.79 o 
   7  -1   9     1109.12     1078.30     87.04 o 
   8  -1   9     1155.05     1102.93     99.00 o 
   9  -1   9       43.17      168.51    146.31 o 
  10  -1   9      219.06      140.82    168.83 o 
  11  -1   9      145.34      137.32    208.36 o 
 -10   0   9      566.18      516.90    211.28 o 
  -9   0   9     1447.19     1327.69    215.22 o 
  -8   0   9      212.87      211.09    134.41 o 
  -7   0   9     2083.29     2265.56    158.97 o 
  -6   0   9      243.04      240.39     85.59 o 
  -5   0   9     2930.94     2946.49    120.73 o 
  -4   0   9        2.36       18.23     59.69 o 
  -3   0   9       43.07      162.13     43.77 o 
  -2   0   9     2153.10     2201.32     49.36 o 
  -1   0   9     1281.95     1333.91     55.50 o 
   0   0   9     4213.80     4167.41     88.51 o 
   1   0   9     1665.25     1612.42     71.62 o 
   2   0   9     9004.80     8695.31    117.94 o 
   3   0   9    11980.40    12452.03    159.16 o 
   4   0   9     5041.72     4926.37     87.23 o 
   5   0   9    12962.89    13082.14    180.03 o 
   6   0   9     5819.00     5765.47    136.14 o 
   7   0   9    11080.02    11504.67    191.84 o 
   8   0   9     1250.62     1418.02    107.30 o 
   9   0   9     3548.48     3792.56    171.39 o 
  10   0   9     2510.36     2628.18    227.92 o 
  11   0   9     2667.51     3047.46    293.70 o 
 -10   1   9     1399.35     1356.18    228.23 o 
  -9   1   9     1500.81     1483.60    191.87 o 
  -8   1   9     4270.93     4195.48    226.71 o 
  -7   1   9     4230.26     4133.06    159.91 o 
  -6   1   9     2734.78     2851.99    120.58 o 
  -5   1   9     7047.40     7082.91    156.04 o 
  -4   1   9    12677.91    12470.05    155.37 o 
  -3   1   9     4393.06     4058.15     85.30 o 
  -2   1   9     9455.25     9380.62    145.77 o 
  -1   1   9    11354.57    11514.21    200.80 o 
   0   1   9     5840.39     5779.68    106.37 o 
   1   1   9     6404.73     6155.31     91.51 o 
   2   1   9     4334.41     4371.82    116.59 o 
   3   1   9     5745.91     5836.05    112.96 o 
   4   1   9     3405.38     3354.47     77.54 o 
   5   1   9     2480.61     2653.59     79.03 o 
   6   1   9     1279.18     1328.07     87.72 o 
   7   1   9      181.08      237.61     73.49 o 
   8   1   9       57.19       65.48     74.37 o 
   9   1   9      146.38      184.23    115.05 o 
  10   1   9      449.95      382.13    139.12 o 
  11   1   9      376.07      413.90    193.71 o 
 -10   2   9      292.29      322.08    192.16 o 
  -9   2   9      781.10      836.76    169.71 o 
  -8   2   9      205.05      156.85    135.37 o 
  -7   2   9      560.78      484.53    127.70 o 
  -6   2   9      101.99      123.89     69.19 o 
  -5   2   9      531.57      560.68     70.60 o 
  -4   2   9      512.06      475.63     52.10 o 
  -3   2   9     1082.68     1077.34    101.09 o 
  -2   2   9     4691.23     4795.62    138.36 o 
  -1   2   9      331.65      255.28     78.34 o 
   0   2   9     4011.19     3891.19    127.75 o 
   1   2   9    10165.23    10425.34    149.53 o 
   2   2   9     7702.19     7931.61    145.92 o 
   3   2   9    17852.21    18032.82    175.59 o 
   4   2   9     5419.30     5525.54    107.09 o 
   5   2   9     9557.14     9376.39    163.12 o 
   6   2   9     5133.88     5151.55    156.45 o 
   7   2   9     7976.69     8051.74    220.18 o 
   8   2   9     3716.83     3723.59    153.63 o 
   9   2   9     3299.43     3259.13    193.99 o 
  10   2   9     3186.67     3222.34    214.96 o 
  11   2   9     4737.42     4915.12    454.68 o 
 -10   3   9     2318.80     2246.06    243.67 o 
  -9   3   9     2261.77     2468.02    213.65 o 
  -8   3   9     8156.42     7989.48    310.31 o 
  -7   3   9     4803.46     5022.18    224.03 o 
  -6   3   9     9157.81     9398.17    197.57 o 
  -5   3   9     4584.28     4572.24    142.53 o 
  -4   3   9    17045.94    16608.48    319.53 o 
  -3   3   9     5358.25     5003.77    131.98 o 
  -2   3   9    10572.84    11040.79    214.32 o 
  -1   3   9     9691.09     9460.41    190.87 o 
   0   3   9     8291.12     9221.71    219.45 o 
   1   3   9     7761.78     8165.83    203.64 o 
   2   3   9     3853.94     4012.47    114.52 o 
   3   3   9     1563.28     1674.72     78.54 o 
   4   3   9        6.83       14.14     37.62 o 
   5   3   9        3.40        6.46     41.63 o 
   6   3   9      615.32      566.74     98.52 o 
   7   3   9       22.80       61.70     82.69 o 
   8   3   9     1973.48     1906.81    136.60 o 
   9   3   9       88.34      151.19    126.88 o 
  10   3   9     3331.00     3198.90    240.94 o 
  11   3   9     1202.95     1214.51    173.38 o 
 -10   4   9      376.59      294.94    191.17 o 
  -9   4   9        5.22       74.14    180.87 o 
  -8   4   9      112.48       69.52    155.24 o 
  -7   4   9      818.31      804.15    134.70 o 
  -6   4   9      986.54     1009.98     96.78 o 
  -5   4   9     1116.15     1191.76     96.83 o 
  -4   4   9     2871.07     2811.39    133.86 o 
  -3   4   9     4431.51     4440.68    114.59 o 
  -2   4   9     8260.17     8379.86    210.98 o 
  -1   4   9     7708.63     7464.36    142.69 o 
   0   4   9     5964.02     5985.88    121.91 o 
   1   4   9    16394.02    16828.19    193.20 o 
   2   4   9     6668.02     6374.36    113.57 o 
   3   4   9    14733.62    14881.63    176.69 o 
   4   4   9    11749.66    11839.62    152.79 o 
   5   4   9     4602.18     4384.28     89.38 o 
   6   4   9     6182.33     6227.38    157.68 o 
   7   4   9     7180.38     7285.78    215.62 o 
   8   4   9     7030.79     7059.16    217.99 o 
   9   4   9     3672.48     3565.66    242.23 o 
  10   4   9     3282.90     3071.71    244.16 o 
  11   4   9     1865.95     1768.67    205.28 o 
  -9   5   9     2558.86     2545.00    247.60 o 
  -8   5   9     4620.48     4390.77    288.38 o 
  -7   5   9     3043.53     3277.97    188.56 o 
  -6   5   9     6264.87     6171.37    184.92 o 
  -5   5   9     2257.96     2047.90    124.84 o 
  -4   5   9     9968.48    10073.20    224.01 o 
  -3   5   9     5183.46     5307.02    137.70 o 
  -2   5   9     1385.29     1307.85     67.88 o 
  -1   5   9     3155.40     3159.43    129.49 o 
   0   5   9     3677.14     3668.59    122.66 o 
   1   5   9     1515.28     1549.40     93.09 o 
   2   5   9       69.55       72.63     49.63 o 
   3   5   9       40.55       60.78     31.27 o 
   4   5   9     1742.40     1771.30     68.99 o 
   5   5   9      256.38      221.56     60.22 o 
   6   5   9     3184.22     3325.38     99.23 o 
   7   5   9      652.15      711.67    114.37 o 
   8   5   9     5162.58     5310.97    208.64 o 
   9   5   9      403.44      309.30    158.73 o 
  10   5   9     1730.22     2063.76    218.56 o 
  11   5   9     1021.38     1053.05    218.42 o 
  -9   6   9      638.60      576.00    194.53 o 
  -8   6   9       73.92      103.93    175.73 o 
  -7   6   9     1649.41     1824.22    205.23 o 
  -6   6   9      665.09      759.18    106.13 o 
  -5   6   9     4545.00     4501.48    160.16 o 
  -4   6   9     5132.85     5562.08    178.89 o 
  -3   6   9     6478.23     6561.79    191.57 o 
  -2   6   9     4538.88     4658.72    129.48 o 
  -1   6   9    12086.25    12182.99    201.93 o 
   0   6   9    17662.23    18454.53    210.41 o 
   1   6   9    15249.61    15317.45    142.60 o 
   2   6   9    17964.94    18233.77    195.19 o 
   3   6   9     4894.15     4761.95    110.57 o 
   4   6   9    10876.35    10676.17    179.74 o 
   5   6   9     3273.39     3258.74    129.48 o 
   6   6   9    10948.74    10741.78    216.77 o 
   7   6   9     4183.42     4103.15    205.83 o 
   8   6   9     2879.29     2910.03    167.33 o 
   9   6   9      325.64      343.49    163.58 o 
  10   6   9      261.19      355.41    168.86 o 
  11   6   9      218.96      291.50    225.85 o 
  -9   7   9     2158.97     2194.39    241.60 o 
  -8   7   9     2676.34     2671.49    251.15 o 
  -7   7   9     2109.24     2237.03    221.08 o 
  -6   7   9     2763.36     2843.74    154.17 o 
  -5   7   9     1401.66     1440.97    113.44 o 
  -4   7   9     2119.99     2033.11    126.61 o 
  -3   7   9     1731.32     1849.76    119.65 o 
  -2   7   9      491.57      515.34     80.03 o 
  -1   7   9       61.99       67.07     56.68 o 
   0   7   9        1.25       11.82     28.07 o 
   1   7   9      155.84      149.93     98.08 o 
   2   7   9     2481.05     2579.88    130.58 o 
   3   7   9      996.64     1029.83     84.29 o 
   4   7   9     4058.25     3996.44    152.67 o 
   5   7   9      448.61      411.40     71.56 o 
   6   7   9     2727.25     2899.64    129.11 o 
   7   7   9     1305.24     1150.10    138.52 o 
   8   7   9     4662.95     4680.37    275.66 o 
   9   7   9     4132.00     4166.54    265.72 o 
  10   7   9     2407.22     2582.13    236.38 o 
  11   7   9     2473.23     2638.35    272.88 o 
  -8   8   9      922.12     1074.24    202.45 o 
  -7   8   9     2199.07     2164.54    206.30 o 
  -6   8   9     2716.41     2758.31    151.09 o 
  -5   8   9     5754.86     5419.37    194.29 o 
  -4   8   9     6450.94     6887.13    212.63 o 
  -3   8   9     7634.90     8066.98    206.52 o 
  -2   8   9    10250.00    10556.20    220.59 o 
  -1   8   9     9603.71     9573.57    198.73 o 
   0   8   9    11646.77    11641.61    194.02 o 
   1   8   9     4466.57     4388.01    168.62 o 
   2   8   9    11254.36    11050.21    235.59 o 
   3   8   9     2836.58     2827.02    132.01 o 
   4   8   9     6159.78     6363.66    192.67 o 
   5   8   9     1887.01     1855.06    112.31 o 
   6   8   9      946.56      985.74     98.68 o 
   7   8   9      329.57      376.27    125.24 o 
   8   8   9      332.86      300.06    172.97 o 
   9   8   9       13.87       35.09    174.41 o 
  10   8   9       34.10       69.28    184.52 o 
  -8   9   9     1055.44     1313.61    221.87 o 
  -7   9   9     1146.08     1209.15    206.64 o 
  -6   9   9      315.51      380.98    134.64 o 
  -5   9   9      290.14      275.10    123.09 o 
  -4   9   9       34.98       59.52    109.76 o 
  -3   9   9       94.02       73.77    100.78 o 
  -2   9   9       23.50       13.86     87.11 o 
  -1   9   9     1702.32     1787.07    121.09 o 
   0   9   9      858.45      737.93    111.75 o 
   1   9   9     1321.74     1308.74     99.38 o 
   2   9   9      849.07      689.27     93.26 o 
   3   9   9     2245.08     2294.75    121.15 o 
   4   9   9     3918.80     4144.21    152.75 o 
   5   9   9     4399.17     4385.48    181.23 o 
   6   9   9     2013.19     2190.89    154.43 o 
   7   9   9     4279.20     4403.19    267.88 o 
   8   9   9     2323.35     2552.01    227.31 o 
   9   9   9     3023.04     3477.58    270.20 o 
  10   9   9     2090.70     2409.04    254.81 o 
  -7  10   9     2594.17     2919.17    294.34 o 
  -6  10   9     3515.04     3839.60    248.45 o 
  -5  10   9     4232.30     4278.74    249.75 o 
  -4  10   9     3782.81     3745.00    212.40 o 
  -3  10   9     5488.83     5629.91    230.17 o 
  -2  10   9     3607.30     3518.09    166.17 o 
  -1  10   9     3629.82     3711.27    158.31 o 
   0  10   9     6244.95     6273.99    208.88 o 
   1  10   9     2018.53     1928.23    133.87 o 
   2  10   9     1631.59     1797.50    140.07 o 
   3  10   9      755.94      739.52    100.24 o 
   4  10   9     1932.14     2042.34    123.39 o 
   5  10   9     1136.27     1108.49    129.80 o 
   6  10   9     1440.03     1428.73    140.10 o 
   7  10   9       26.01       38.47    168.81 o 
   8  10   9       73.15      118.30    176.48 o 
   9  10   9       82.24      137.21    190.48 o 
  10  10   9       14.89       89.75    217.63 o 
  -7  11   9      103.42      128.24    194.78 o 
  -6  11   9      275.00      207.73    187.06 o 
  -5  11   9        1.45       50.75    153.21 o 
  -4  11   9        4.48       47.01    150.01 o 
  -3  11   9      236.01      301.18    123.00 o 
  -2  11   9       26.37       52.13    108.74 o 
  -1  11   9     1383.89     1390.97    151.27 o 
   0  11   9     1622.63     1570.88    146.31 o 
   1  11   9     2877.60     3011.44    179.71 o 
   2  11   9     1288.49     1461.04    138.09 o 
   3  11   9     4866.74     5107.23    206.02 o 
   4  11   9     2967.81     2709.84    151.38 o 
   5  11   9     5232.11     5243.43    221.44 o 
   6  11   9     2328.27     2504.86    194.95 o 
   7  11   9     4250.99     4551.08    290.06 o 
   8  11   9     2869.93     2973.03    255.68 o 
   9  11   9     2032.92     1953.15    244.43 o 
  -6  12   9     2549.56     2817.62    301.18 o 
  -5  12   9     2668.08     3157.48    269.46 o 
  -4  12   9     3236.75     3314.36    355.56 o 
  -3  12   9     4190.27     4455.21    244.48 o 
  -2  12   9     2947.49     2938.63    187.79 o 
  -1  12   9     2483.06     2535.48    182.18 o 
   0  12   9     1857.11     1780.62    161.75 o 
   1  12   9     2916.67     2950.71    195.15 o 
   2  12   9     1554.78     1312.56    148.87 o 
   3  12   9     1657.08     1463.34    151.46 o 
   4  12   9      168.99       81.87    141.68 o 
   5  12   9       14.90       27.62    147.74 o 
   6  12   9        4.59       30.30    147.40 o 
   7  12   9       22.60       37.49    178.94 o 
   8  12   9        7.88       25.11    197.82 o 
  -5  13   9       76.66      121.50    176.50 o 
  -4  13   9      715.52      690.59    187.26 o 
  -3  13   9     1346.44     1433.33    206.00 o 
  -2  13   9     2529.31     2383.87    174.21 o 
  -1  13   9     2900.76     3142.84    207.12 o 
   0  13   9     2286.47     2259.78    191.57 o 
   1  13   9     4211.07     4512.05    213.39 o 
   2  13   9     3786.05     3861.68    214.83 o 
   3  13   9     5379.57     5572.08    296.85 o 
   4  13   9     1775.45     1691.28    191.35 o 
   5  13   9     4819.76     4456.00    295.12 o 
   6  13   9     1782.09     1597.95    249.62 o 
   7  13   9     2028.95     2081.28    326.11 o 
  -4  14   9      925.19      889.36    187.65 o 
  -3  14   9     1707.93     1536.58    229.74 o 
  -2  14   9      954.03      866.47    200.26 o 
  -1  14   9     1076.12     1268.49    217.29 o 
   0  14   9      160.44      128.38    140.60 o 
   1  14   9      422.30      450.97    134.96 o 
   2  14   9       56.15       41.74    163.94 o 
   3  14   9       42.11       87.15    171.97 o 
   4  14   9       25.28       79.10    175.67 o 
   5  14   9       30.28       57.40    181.48 o 
   6  14   9      437.34      231.40    212.79 o 
  -2  15   9     2143.22     2041.69    244.21 o 
  -1  15   9     1793.22     1717.76    225.45 o 
   0  15   9     1823.13     1803.33    214.88 o 
   1  15   9     3462.04     3375.75    225.50 o 
   2  15   9     3022.30     2927.27    240.98 o 
   3  15   9     2376.14     2301.91    238.35 o 
   4  15   9     2030.47     2105.90    264.42 o 
   5  15   9     2155.85     2071.58    240.44 o 
   1  16   9        0.24       40.52    236.55 o 
   2  16   9      170.59      200.35    183.09 o 
  -3 -13  10      818.19      731.75    206.99 o 
  -2 -13  10     1235.46     1249.39    199.18 o 
  -1 -13  10     1202.51     1264.78    191.30 o 
   0 -13  10     1325.51     1442.06    176.14 o 
   1 -13  10     1435.59     1829.16    183.79 o 
   2 -13  10     1288.92     1580.28    168.46 o 
   3 -13  10     1873.18     1780.47    195.05 o 
  -5 -12  10      474.72      269.78    191.77 o 
  -4 -12  10      478.83      479.25    184.30 o 
  -3 -12  10      306.88      287.57    143.52 o 
  -2 -12  10       36.81       21.56    149.91 o 
  -1 -12  10        2.53       29.77    143.99 o 
   0 -12  10        3.31       26.59    147.05 o 
   1 -12  10       24.29       21.62    133.52 o 
   2 -12  10       14.90       66.90    141.24 o 
   3 -12  10      155.66      204.54    152.32 o 
   4 -12  10       48.05       59.87    153.27 o 
   5 -12  10      204.64      207.11    164.73 o 
  -6 -11  10     1203.43     1188.67    183.63 o 
  -5 -11  10     1405.01     1708.99    230.02 o 
  -4 -11  10     1956.18     1971.21    218.05 o 
  -3 -11  10     2593.01     3112.82    222.95 o 
  -2 -11  10     2036.61     2177.09    161.98 o 
  -1 -11  10     3059.27     3352.63    191.95 o 
   0 -11  10     2189.75     2346.53    165.47 o 
   1 -11  10     2934.71     3073.99    173.08 o 
   2 -11  10     1223.29     1404.45    150.70 o 
   3 -11  10     1219.83     1187.83    138.31 o 
   4 -11  10      866.37      891.81    146.49 o 
   5 -11  10      232.38      201.82    143.44 o 
   6 -11  10      288.05      332.15    169.76 o 
  -7 -10  10      679.63      658.16    190.79 o 
  -6 -10  10      404.61      362.30    179.16 o 
  -5 -10  10      322.98      318.72    189.04 o 
  -4 -10  10      140.01      266.92    152.22 o 
  -3 -10  10      156.87      109.06    153.80 o 
  -2 -10  10      247.54      248.49    122.49 o 
  -1 -10  10      500.30      509.18    128.07 o 
   0 -10  10      254.28      185.40    131.76 o 
   1 -10  10      198.96      156.64    122.30 o 
   2 -10  10       38.25       69.23    119.39 o 
   3 -10  10     1374.37     1447.03    143.67 o 
   4 -10  10     1568.39     1586.74    158.28 o 
   5 -10  10     2433.01     2576.74    169.47 o 
   6 -10  10     1876.89     2054.66    192.37 o 
   7 -10  10     1323.44     1376.75    233.24 o 
  -7  -9  10     3007.53     3202.51    225.16 o 
  -6  -9  10     2319.52     2123.77    216.98 o 
  -5  -9  10     3763.98     3898.18    296.85 o 
  -4  -9  10     2672.14     2661.42    207.61 o 
  -3  -9  10     6692.47     6991.00    280.40 o 
  -2  -9  10     2380.47     2536.24    170.03 o 
  -1  -9  10     3378.87     3463.52    157.14 o 
   0  -9  10     2404.86     2600.72    158.92 o 
   1  -9  10     3033.99     2990.18    169.29 o 
   2  -9  10     1431.54     1389.94    132.23 o 
   3  -9  10      943.07      722.25    121.07 o 
   4  -9  10      940.62     1100.07    130.61 o 
   5  -9  10      304.84      237.19    123.14 o 
   6  -9  10      275.48      393.24    139.29 o 
   7  -9  10      319.11      417.14    166.93 o 
   8  -9  10      128.39      123.82    192.86 o 
  -8  -8  10       27.41       83.59    187.73 o 
  -7  -8  10      261.31      148.28    151.14 o 
  -6  -8  10       62.69       60.36    159.20 o 
  -5  -8  10       44.79       49.28    123.13 o 
  -4  -8  10      521.56      553.69    128.84 o 
  -3  -8  10      274.67      348.68    108.28 o 
  -2  -8  10      179.89      192.96    115.90 o 
  -1  -8  10      640.30      686.37    112.32 o 
   0  -8  10     1071.71      959.91    135.64 o 
   1  -8  10     1897.47     2002.41    145.03 o 
   2  -8  10     3691.88     3664.05    173.20 o 
   3  -8  10     3226.20     3414.94    164.70 o 
   4  -8  10     3807.01     3743.41    160.41 o 
   5  -8  10     1679.78     1715.93    141.72 o 
   6  -8  10     3412.59     3530.89    207.14 o 
   7  -8  10     2692.09     2873.85    205.37 o 
   8  -8  10     2360.39     2355.98    230.71 o 
  -8  -7  10     1842.73     2009.25    279.04 o 
  -7  -7  10     2694.19     3042.20    214.83 o 
  -6  -7  10     3906.00     3777.41    184.43 o 
  -5  -7  10     3934.45     3986.87    199.62 o 
  -4  -7  10     1635.79     1618.01    142.04 o 
  -3  -7  10     2264.14     2350.14    148.27 o 
  -2  -7  10     3124.51     3385.44    161.27 o 
  -1  -7  10     2634.82     2748.70    146.96 o 
   0  -7  10     2351.32     2575.52    158.85 o 
   1  -7  10     2260.31     2107.72    147.22 o 
   2  -7  10     1411.51     1476.93    127.24 o 
   3  -7  10      284.15      252.18     99.32 o 
   4  -7  10      227.61      276.58     92.89 o 
   5  -7  10      836.17      673.75    114.88 o 
   6  -7  10        3.67       17.62    124.67 o 
   7  -7  10      206.79      222.61    140.70 o 
   8  -7  10      262.85      125.33    174.92 o 
   9  -7  10      674.09      924.18    213.16 o 
  -9  -6  10      112.09       64.22    210.79 o 
  -8  -6  10       57.01       14.13    200.96 o 
  -7  -6  10      123.48      107.16    137.56 o 
  -6  -6  10     1166.02     1118.47    115.92 o 
  -5  -6  10       76.31      105.37    105.53 o 
  -4  -6  10     1062.96     1178.94    133.95 o 
  -3  -6  10      287.14      260.89     96.05 o 
  -2  -6  10     2995.87     3176.03    176.68 o 
  -1  -6  10     1213.52     1356.68    123.77 o 
   0  -6  10     7401.03     7266.60    200.35 o 
   1  -6  10     3008.42     3176.20    140.28 o 
   2  -6  10     9368.90     9084.55    208.83 o 
   3  -6  10     4764.85     5061.38    171.84 o 
   4  -6  10     6087.72     5969.85    175.26 o 
   5  -6  10     3625.68     3685.39    153.82 o 
   6  -6  10     1879.19     1721.88    152.08 o 
   7  -6  10     2710.51     2779.59    183.01 o 
   8  -6  10     2128.46     2088.56    166.42 o 
   9  -6  10     2938.74     2956.77    265.37 o 
  10  -6  10      726.58      578.90    221.65 o 
  -9  -5  10     1620.30     1442.55    232.69 o 
  -8  -5  10     4230.79     4252.20    305.41 o 
  -7  -5  10     1716.88     1797.20    165.73 o 
  -6  -5  10     4232.47     4204.64    168.92 o 
  -5  -5  10     1723.65     1775.44    124.57 o 
  -4  -5  10     4506.80     4345.44    159.73 o 
  -3  -5  10     3097.41     3255.25    124.49 o 
  -2  -5  10     5053.50     5086.64    190.74 o 
  -1  -5  10      786.54      777.86     97.95 o 
   0  -5  10      191.17      216.51     92.75 o 
   1  -5  10      851.27      895.91    104.52 o 
   2  -5  10       69.93       94.11     91.20 o 
   3  -5  10      145.97      204.34     79.30 o 
   4  -5  10      233.14      202.85     70.35 o 
   5  -5  10      429.18      324.97     79.87 o 
   6  -5  10      805.62      796.53    107.48 o 
   7  -5  10     1801.81     1931.27    151.46 o 
   8  -5  10     1442.04     1404.58    150.74 o 
   9  -5  10     2698.60     2882.70    276.61 o 
  10  -5  10     1559.54     1496.06    246.74 o 
  -9  -4  10      251.51      153.08    192.66 o 
  -8  -4  10      403.51      363.55    183.66 o 
  -7  -4  10      381.19      393.65    131.91 o 
  -6  -4  10      917.28      888.39    110.50 o 
  -5  -4  10      866.23      815.44    104.00 o 
  -4  -4  10     4060.25     4288.99    155.32 o 
  -3  -4  10     2815.27     2770.03    136.45 o 
  -2  -4  10    10742.36    10652.19    218.63 o 
  -1  -4  10     3048.45     2967.72    138.84 o 
   0  -4  10    11674.46    11676.71    241.71 o 
   1  -4  10     5254.09     5089.78    160.69 o 
   2  -4  10     6670.75     6608.27    162.37 o 
   3  -4  10     6315.62     6121.64    164.91 o 
   4  -4  10     4399.86     4243.16    129.68 o 
   5  -4  10     5473.64     5414.87    134.54 o 
   6  -4  10     2971.12     2817.59    143.79 o 
   7  -4  10     3676.95     3853.67    163.56 o 
   8  -4  10      737.72      801.63    118.67 o 
   9  -4  10      526.29      562.71    158.33 o 
  10  -4  10       89.72      189.99    179.06 o 
  -9  -3  10     1532.17     1422.90    222.81 o 
  -8  -3  10     4808.14     4798.69    268.83 o 
  -7  -3  10     2127.53     2167.48    179.58 o 
  -6  -3  10     4768.84     4575.89    158.60 o 
  -5  -3  10      183.37      226.40     74.59 o 
  -4  -3  10     3412.83     3463.06    133.62 o 
  -3  -3  10       52.44       84.92     64.36 o 
  -2  -3  10     1027.55      934.28     84.05 o 
  -1  -3  10      170.71      177.11     78.55 o 
   0  -3  10       11.32       20.30     61.91 o 
   1  -3  10      165.28      106.11     61.23 o 
   2  -3  10     1056.50     1094.68     92.58 o 
   3  -3  10      639.81      671.07     83.73 o 
   4  -3  10     1617.61     1605.49     86.27 o 
   5  -3  10     1954.04     1872.79     81.30 o 
   6  -3  10     2350.52     2404.86     87.08 o 
   7  -3  10     2547.30     2427.44    138.32 o 
   8  -3  10     3712.83     3974.09    177.48 o 
   9  -3  10     2638.79     2607.13    233.82 o 
  10  -3  10     3727.06     3761.16    241.37 o 
  11  -3  10     2018.62     1879.10    239.68 o 
 -10  -2  10      233.12      332.37    207.09 o 
  -9  -2  10     1136.77     1218.75    203.07 o 
  -8  -2  10      996.95      969.96    194.75 o 
  -7  -2  10     2680.84     2780.94    200.57 o 
  -6  -2  10     2070.35     2192.23    130.72 o 
  -5  -2  10     3773.09     3788.19    137.27 o 
  -4  -2  10     6107.19     6004.75    148.53 o 
  -3  -2  10     4185.01     4084.74    106.61 o 
  -2  -2  10     7958.08     7882.60    172.85 o 
  -1  -2  10     6037.18     5628.14    103.87 o 
   0  -2  10     8565.74     8666.51    150.72 o 
   1  -2  10     7756.47     7870.55    211.02 o 
   2  -2  10     6064.12     5958.99    146.93 o 
   3  -2  10     6267.35     6407.75    149.43 o 
   4  -2  10     4586.71     4553.48    105.76 o 
   5  -2  10     4450.61     4601.51    110.02 o 
   6  -2  10     2673.75     2751.55     82.20 o 
   7  -2  10      756.53      766.77     79.26 o 
   8  -2  10      357.24      433.22    110.36 o 
   9  -2  10      415.30      540.81    157.78 o 
  10  -2  10      122.22      222.60    178.36 o 
  11  -2  10       77.21      137.54    232.22 o 
 -10  -1  10     1759.74     1605.26    246.85 o 
  -9  -1  10     1354.63      964.32    214.10 o 
  -8  -1  10     2530.17     2365.00    202.02 o 
  -7  -1  10      606.48      740.05    152.05 o 
  -6  -1  10      773.78      794.38    106.29 o 
  -5  -1  10      221.80      246.91     81.19 o 
  -4  -1  10      896.13     1023.71     80.07 o 
  -3  -1  10      105.08      109.70     53.12 o 
  -2  -1  10       10.41       20.58     67.00 o 
  -1  -1  10      264.87      279.26     37.76 o 
   0  -1  10      641.75      585.57     51.31 o 
   1  -1  10      565.28      469.58     69.22 o 
   2  -1  10      132.43      123.47     47.13 o 
   3  -1  10     3953.94     3831.00     89.24 o 
   4  -1  10     4796.06     4729.80     99.98 o 
   5  -1  10     7805.57     7682.81    105.83 o 
   6  -1  10     9357.71     9406.21    153.75 o 
   7  -1  10     4493.45     4448.25    152.43 o 
   8  -1  10     5988.90     5986.46    187.79 o 
   9  -1  10     3685.64     3599.60    208.46 o 
  10  -1  10     3386.70     3474.39    262.67 o 
  11  -1  10     1585.04     1257.96    239.27 o 
 -10   0  10      602.48      703.17    209.24 o 
  -9   0  10     2162.83     1960.22    237.00 o 
  -8   0  10     1849.62     1741.42    176.92 o 
  -7   0  10     4092.76     4063.89    230.22 o 
  -6   0  10     1456.23     1466.86    114.57 o 
  -5   0  10     6479.27     6729.00    174.31 o 
  -4   0  10     6258.43     6264.73    170.16 o 
  -3   0  10    14096.24    14339.04    231.28 o 
  -2   0  10     5501.29     4931.63     96.13 o 
  -1   0  10     8539.59     8275.71    181.25 o 
   0   0  10     6294.57     6088.71    124.82 o 
   1   0  10    22481.34    23105.09    251.80 o 
   2   0  10    15051.25    15054.87    175.50 o 
   3   0  10     1052.53      955.77     75.75 o 
   4   0  10     5138.75     5101.73    104.55 o 
   5   0  10      345.03      327.96     37.11 o 
   6   0  10     2748.09     2774.09     99.61 o 
   7   0  10       50.97       50.67     74.92 o 
   8   0  10      482.12      589.06    100.40 o 
   9   0  10      280.38      267.82    122.40 o 
  10   0  10       51.68       92.53    164.12 o 
  11   0  10      271.94      195.29    204.94 o 
 -10   1  10      838.78      777.31    209.49 o 
  -9   1  10     1522.97     1452.50    193.69 o 
  -8   1  10      542.81      412.88    138.92 o 
  -7   1  10      528.70      573.26    143.43 o 
  -6   1  10       65.21       80.52    107.25 o 
  -5   1  10      209.06      163.30     59.67 o 
  -4   1  10      216.84      231.34     42.80 o 
  -3   1  10      345.65      255.28     32.80 o 
  -2   1  10      399.57      294.97     71.11 o 
  -1   1  10     2894.35     2581.49    131.87 o 
   0   1  10     4990.15     4877.09    193.67 o 
   1   1  10    23769.17    24367.64    316.01 o 
   2   1  10     5195.03     5202.11    116.12 o 
   3   1  10    11150.93    10896.50    169.48 o 
   4   1  10     9314.56     9280.86    135.34 o 
   5   1  10     8410.94     8124.90    144.22 o 
   6   1  10    11137.77    11237.85    204.45 o 
   7   1  10     5273.63     5510.15    155.23 o 
   8   1  10     4640.77     4828.51    175.40 o 
   9   1  10     2230.76     2428.49    169.68 o 
  10   1  10     3837.49     3839.12    256.86 o 
  11   1  10     2109.66     2610.39    269.50 o 
 -10   2  10     1188.46     1166.89    245.31 o 
  -9   2  10     2602.43     2564.48    217.93 o 
  -8   2  10     3475.98     3225.66    202.78 o 
  -7   2  10     8257.98     8427.15    286.68 o 
  -6   2  10     4930.06     4570.26    197.47 o 
  -5   2  10     4327.04     4373.13    120.97 o 
  -4   2  10     5819.64     5754.30    150.42 o 
  -3   2  10    11061.84    11264.78    226.79 o 
  -2   2  10     8137.82     8092.76    179.26 o 
  -1   2  10     5277.27     5377.94    168.48 o 
   0   2  10     5008.40     4596.56    125.55 o 
   1   2  10      116.71       71.73     41.45 o 
   2   2  10     7693.80     8038.85    154.75 o 
   3   2  10      161.32      162.17     59.82 o 
   4   2  10     3490.70     3528.51     96.16 o 
   5   2  10      404.71      377.55     48.72 o 
   6   2  10        7.65       23.54     53.51 o 
   7   2  10      845.41      831.17    101.25 o 
   8   2  10      118.54      174.83     96.49 o 
   9   2  10      233.20      264.16    122.69 o 
  10   2  10      818.28      880.67    157.82 o 
  11   2  10     2117.10     2444.28    278.65 o 
  -9   3  10      501.90      552.19    188.45 o 
  -8   3  10       12.78       25.00    167.89 o 
  -7   3  10      161.29      148.08    132.07 o 
  -6   3  10     1329.13     1153.66    117.46 o 
  -5   3  10       17.70       61.22     75.26 o 
  -4   3  10      673.07      743.08    117.03 o 
  -3   3  10     4756.22     4596.21    115.06 o 
  -2   3  10     6237.92     6592.39    165.83 o 
  -1   3  10     5511.47     5470.45    158.78 o 
   0   3  10     1507.73     1438.95     32.87 o 
   1   3  10     9003.08     8924.78    157.13 o 
   2   3  10     7506.59     7682.77    144.80 o 
   3   3  10    13033.30    12843.08    178.19 o 
   4   3  10    11885.32    11752.76    149.44 o 
   5   3  10     6388.02     6011.91    137.49 o 
   6   3  10     4524.15     4451.17    129.17 o 
   7   3  10     7441.14     7489.31    207.95 o 
   8   3  10     3568.38     3529.19    171.02 o 
   9   3  10     5078.66     5017.59    237.21 o 
  10   3  10     2894.81     2966.86    236.73 o 
  11   3  10     1960.41     2012.96    192.25 o 
  -9   4  10     2469.01     2311.67    241.30 o 
  -8   4  10     3996.56     3862.37    279.34 o 
  -7   4  10     3547.27     3655.57    208.49 o 
  -6   4  10     3731.92     3865.11    171.72 o 
  -5   4  10     4611.75     4586.15    152.92 o 
  -4   4  10     9082.34     8871.39    206.51 o 
  -3   4  10     3551.53     3342.85    105.01 o 
  -2   4  10     2503.67     2539.61    132.09 o 
  -1   4  10     2045.95     2015.37    128.93 o 
   0   4  10     7701.67     7921.35    161.43 o 
   1   4  10       31.91       43.36     51.45 o 
   2   4  10     1069.95     1053.69     61.22 o 
   3   4  10      405.44      394.50     61.36 o 
   4   4  10      879.27      952.85     65.46 o 
   5   4  10        8.36       22.74     47.89 o 
   6   4  10       52.84      173.66     89.08 o 
   7   4  10     1727.59     1623.74    147.59 o 
   8   4  10     3470.77     3536.95    185.42 o 
   9   4  10     4272.13     4236.58    223.36 o 
  10   4  10     1424.15     1309.90    188.56 o 
  11   4  10     1729.19     1673.02    210.30 o 
  -9   5  10        4.77       16.16    197.02 o 
  -8   5  10      472.50      522.74    186.56 o 
  -7   5  10      479.17      454.73    143.09 o 
  -6   5  10      827.64      806.29    116.32 o 
  -5   5  10     1029.03     1103.64    103.25 o 
  -4   5  10      699.85      756.25     90.80 o 
  -3   5  10     7494.49     7640.57    242.48 o 
  -2   5  10     4086.96     3879.08    104.30 o 
  -1   5  10     8198.96     8167.79    172.12 o 
   0   5  10     1897.68     1692.75     77.60 o 
   1   5  10    11686.10    11942.52    158.84 o 
   2   5  10    12602.52    12741.13    172.98 o 
   3   5  10    11901.02    11546.29    167.03 o 
   4   5  10     7838.17     7892.23    154.57 o 
   5   5  10    12785.04    12828.96    239.94 o 
   6   5  10     2578.45     2541.27     94.22 o 
   7   5  10     7818.86     7716.70    238.69 o 
   8   5  10     2581.91     2649.50    170.87 o 
   9   5  10     2084.34     2117.54    212.58 o 
  10   5  10      383.60      308.47    178.24 o 
  11   5  10      403.81      583.85    177.30 o 
  -9   6  10     2384.89     2252.58    251.46 o 
  -8   6  10     3331.65     3545.30    276.80 o 
  -7   6  10     3503.08     3484.38    253.03 o 
  -6   6  10     4372.11     4135.85    179.48 o 
  -5   6  10     3429.45     3846.63    166.98 o 
  -4   6  10     3009.23     2837.53    126.17 o 
  -3   6  10     2201.02     2372.76    136.93 o 
  -2   6  10     1476.88     1537.12    109.17 o 
  -1   6  10      912.45      949.62     80.11 o 
   0   6  10     1742.44     1803.45     81.91 o 
   1   6  10       70.64       73.55     46.38 o 
   2   6  10     1594.23     1457.39     63.57 o 
   3   6  10       37.31       60.72     55.17 o 
   4   6  10     4615.46     4475.03    117.66 o 
   5   6  10     2207.46     2282.30    122.76 o 
   6   6  10     2470.49     2406.71    119.52 o 
   7   6  10     2616.80     2817.43    167.00 o 
   8   6  10     2903.76     2827.35    173.86 o 
   9   6  10     2639.97     2879.17    234.70 o 
  10   6  10     1059.41      954.98    176.98 o 
  11   6  10     2663.21     2683.54    248.68 o 
  -8   7  10      549.71      738.02    193.71 o 
  -7   7  10     2243.37     2207.43    232.74 o 
  -6   7  10     3879.44     3900.66    203.85 o 
  -5   7  10     3890.81     3991.62    171.23 o 
  -4   7  10     1772.53     1847.71    130.89 o 
  -3   7  10     7257.77     7436.48    200.76 o 
  -2   7  10     9393.94     9781.12    219.85 o 
  -1   7  10    12278.59    12362.01    219.44 o 
   0   7  10    11034.65    11132.81    174.31 o 
   1   7  10     9480.21     8775.89    155.24 o 
   2   7  10     5206.56     5014.03    156.68 o 
   3   7  10     8431.60     8520.83    190.87 o 
   4   7  10     2910.64     2708.09    146.81 o 
   5   7  10     6979.93     6896.29    184.07 o 
   6   7  10      328.83      280.60     80.54 o 
   7   7  10     1620.77     1632.46    157.80 o 
   8   7  10      117.36      177.21    135.38 o 
   9   7  10      252.36      260.90    177.96 o 
  10   7  10       67.69       39.33    181.97 o 
  11   7  10      156.85       96.72    231.82 o 
  -8   8  10     1247.09     1253.11    203.20 o 
  -7   8  10     1271.77     1452.98    189.48 o 
  -6   8  10      915.98      940.48    128.24 o 
  -5   8  10     1775.60     1913.07    128.57 o 
  -4   8  10      571.99      489.14    108.23 o 
  -3   8  10     1188.19     1410.34    118.28 o 
  -2   8  10      355.07      388.89     85.10 o 
  -1   8  10       11.03       32.59     82.20 o 
   0   8  10     1149.35     1125.44     95.69 o 
   1   8  10      343.93      349.45    113.53 o 
   2   8  10     3011.63     2897.37    127.75 o 
   3   8  10      229.20      209.25     72.58 o 
   4   8  10     2617.53     2623.54    126.39 o 
   5   8  10     2560.41     2646.45    120.71 o 
   6   8  10     1656.30     1607.78    125.76 o 
   7   8  10     3169.30     3200.70    205.53 o 
   8   8  10     3534.20     3431.81    239.30 o 
   9   8  10     4233.63     4101.27    281.64 o 
  10   8  10     2239.41     2483.41    251.46 o 
  -8   9  10     1829.22     1908.13    235.82 o 
  -7   9  10     2354.89     2381.83    243.36 o 
  -6   9  10     2995.56     3299.81    257.23 o 
  -5   9  10     4136.54     4048.26    195.11 o 
  -4   9  10     7293.09     7735.30    217.89 o 
  -3   9  10     5939.37     6153.47    200.57 o 
  -2   9  10     6500.70     6635.62    188.48 o 
  -1   9  10     5439.10     5508.06    163.04 o 
   0   9  10     8090.69     8126.47    235.45 o 
   1   9  10     7722.00     7710.21    182.93 o 
   2   9  10     5229.82     5098.02    170.66 o 
   3   9  10     5526.76     5573.66    162.34 o 
   4   9  10      274.30      255.77     91.98 o 
   5   9  10      794.17      839.83    116.21 o 
   6   9  10     1678.35     1709.49    165.75 o 
   7   9  10      749.69      662.58    173.65 o 
   8   9  10      521.60      450.09    171.68 o 
   9   9  10       59.67      115.10    179.21 o 
  10   9  10       45.52      118.83    193.35 o 
  -7  10  10      362.04      315.61    202.41 o 
  -6  10  10      191.78      240.11    164.05 o 
  -5  10  10       15.53       72.35    139.01 o 
  -4  10  10       20.25       18.16    128.11 o 
  -3  10  10        2.96       28.64    117.86 o 
  -2  10  10      175.63      180.29    108.85 o 
  -1  10  10      283.84      302.87    110.36 o 
   0  10  10     2938.51     2919.04    149.31 o 
   1  10  10     1283.12     1349.14    116.82 o 
   2  10  10     3976.83     4026.28    152.91 o 
   3  10  10     3071.34     2982.67    149.35 o 
   4  10  10     2424.59     2646.04    136.50 o 
   5  10  10     6341.27     6307.86    234.54 o 
   6  10  10     5206.43     5209.24    243.77 o 
   7  10  10     2689.98     2584.55    231.64 o 
   8  10  10     3383.80     3427.99    269.14 o 
   9  10  10     2655.75     3086.16    275.84 o 
  -6  11  10     2516.52     2728.77    252.94 o 
  -5  11  10     2782.25     2835.66    223.82 o 
  -4  11  10     5414.03     5589.65    255.26 o 
  -3  11  10     3084.78     3035.66    185.73 o 
  -2  11  10     7282.54     7623.76    243.06 o 
  -1  11  10     2061.00     1912.86    153.31 o 
   0  11  10     2729.95     2816.54    177.50 o 
   1  11  10     1038.55     1016.01    134.00 o 
   2  11  10     2713.57     2662.52    181.38 o 
   3  11  10     1837.32     1810.64    145.77 o 
   4  11  10     1857.53     1888.71    137.42 o 
   5  11  10       85.54       63.91    118.31 o 
   6  11  10      119.88      106.99    137.57 o 
   7  11  10       63.79       14.00    180.97 o 
   8  11  10        6.70       27.28    188.75 o 
   9  11  10      368.14      166.93    202.83 o 
  -6  12  10       31.50       76.05    240.71 o 
  -5  12  10      342.02      343.48    192.47 o 
  -4  12  10      352.41      250.74    183.03 o 
  -3  12  10     1094.80     1034.61    170.10 o 
  -2  12  10     1041.66      926.30    150.16 o 
  -1  12  10     1260.18     1233.22    156.97 o 
   0  12  10     2263.73     2378.37    179.94 o 
   1  12  10     5153.26     4851.68    241.43 o 
   2  12  10     3404.28     3560.28    225.84 o 
   3  12  10     4820.37     4717.88    236.52 o 
   4  12  10     3152.34     3403.68    211.60 o 
   5  12  10     3769.65     3794.11    243.22 o 
   6  12  10     3169.81     3265.46    223.15 o 
   7  12  10     2626.46     2220.35    232.02 o 
   8  12  10     2206.79     2261.59    250.41 o 
  -5  13  10     2051.65     2326.32    251.58 o 
  -4  13  10     2087.71     2431.16    250.36 o 
  -3  13  10     1730.74     1780.58    239.53 o 
  -2  13  10     1933.40     2015.18    177.18 o 
  -1  13  10     1137.09      922.42    152.26 o 
   0  13  10     1495.12     1610.45    175.57 o 
   1  13  10      343.83      384.18    132.93 o 
   2  13  10      330.08      433.48    138.22 o 
   3  13  10       29.44       21.44    161.23 o 
   4  13  10      149.44      190.39    164.46 o 
   5  13  10      221.41      192.44    173.44 o 
   6  13  10       83.11       93.03    191.52 o 
   7  13  10      121.62      238.39    227.09 o 
  -3  14  10     1604.22     1575.20    202.47 o 
  -2  14  10      875.72      942.10    186.71 o 
  -1  14  10     3011.51     3217.05    211.13 o 
   0  14  10     1754.33     1876.96    169.85 o 
   1  14  10     4873.43     4759.73    254.20 o 
   2  14  10     1668.62     1767.27    203.95 o 
   3  14  10     3913.69     3799.81    267.43 o 
   4  14  10     1995.53     2186.08    218.60 o 
   5  14  10     2455.61     2392.55    227.68 o 
   6  14  10     2230.77     2109.94    263.10 o 
  -2  15  10      485.49      367.49    204.54 o 
  -1  15  10      339.53      419.17    202.76 o 
   0  15  10      112.97      183.57    153.83 o 
   1  15  10       80.53       81.00    151.80 o 
   2  15  10        0.52       69.99    165.77 o 
   3  15  10       91.28      135.49    188.86 o 
   4  15  10      242.46      227.79    203.53 o 
   5  15  10      279.45      101.79    228.35 o 
  -2 -13  11       29.34       66.44    186.69 o 
  -1 -13  11       25.87       27.90    189.50 o 
   0 -13  11        8.92       98.68    165.21 o 
   1 -13  11       18.74       38.34    171.55 o 
   2 -13  11       25.99       32.38    153.99 o 
  -4 -12  11     1541.44     1552.98    227.88 o 
  -3 -12  11     1850.10     1965.55    208.99 o 
  -2 -12  11     2322.74     2508.14    230.12 o 
  -1 -12  11     1841.11     2023.31    214.67 o 
   0 -12  11     1980.42     2225.22    174.36 o 
   1 -12  11     1864.40     2271.20    173.82 o 
   2 -12  11     4187.52     4058.97    213.94 o 
   3 -12  11     2387.04     2370.09    195.72 o 
   4 -12  11     2613.49     2621.40    216.33 o 
  -5 -11  11      176.13      272.55    207.77 o 
  -4 -11  11      180.54      155.49    214.98 o 
  -3 -11  11       63.76      136.31    163.71 o 
  -2 -11  11       25.91       12.04    151.28 o 
  -1 -11  11      314.57      215.39    133.20 o 
   0 -11  11      268.96      312.59    137.59 o 
   1 -11  11     1574.18     1428.21    156.04 o 
   2 -11  11      744.19      779.86    135.44 o 
   3 -11  11      300.00      317.78    131.03 o 
   4 -11  11     1296.05     1330.88    158.52 o 
   5 -11  11     1321.54     1356.64    175.08 o 
   6 -11  11     1814.65     1723.43    201.63 o 
  -6 -10  11     2747.82     2912.79    255.63 o 
  -5 -10  11     2454.79     2433.09    255.58 o 
  -4 -10  11     2127.65     2570.74    233.67 o 
  -3 -10  11     3198.99     3179.40    228.65 o 
  -2 -10  11     2914.32     2951.97    197.66 o 
  -1 -10  11     1674.27     1617.50    151.83 o 
   0 -10  11     1880.99     1879.36    168.96 o 
   1 -10  11      963.60     1091.46    141.85 o 
   2 -10  11     2993.19     3079.03    174.27 o 
   3 -10  11      971.46      910.40    131.22 o 
   4 -10  11      117.72      145.69    132.38 o 
   5 -10  11       78.06       47.47    144.08 o 
   6 -10  11       70.99       54.18    154.20 o 
   7 -10  11      304.06      285.78    185.61 o 
  -7  -9  11      114.48      187.17    204.10 o 
  -6  -9  11      248.17      251.71    170.81 o 
  -5  -9  11        0.04       26.56    174.77 o 
  -4  -9  11       17.08      100.71    148.05 o 
  -3  -9  11     1066.91     1033.23    167.95 o 
  -2  -9  11       18.58       25.80    117.88 o 
  -1  -9  11      879.33      775.50    126.64 o 
   0  -9  11       75.88       94.99    124.43 o 
   1  -9  11     1017.84      989.15    125.46 o 
   2  -9  11     2893.88     3217.67    176.82 o 
   3  -9  11     2219.74     2247.77    153.61 o 
   4  -9  11     1079.35     1191.63    130.54 o 
   5  -9  11     1145.03     1129.32    143.54 o 
   6  -9  11     2035.57     1988.24    188.18 o 
   7  -9  11     2262.50     2555.56    207.88 o 
  -7  -8  11     2785.39     2608.20    279.39 o 
  -6  -8  11     2379.62     2513.98    214.94 o 
  -5  -8  11     2831.82     2743.33    193.26 o 
  -4  -8  11     1165.99     1428.77    145.54 o 
  -3  -8  11     2753.07     2658.08    181.62 o 
  -2  -8  11     4825.35     5141.83    189.57 o 
  -1  -8  11     2700.39     2517.14    160.77 o 
   0  -8  11     2880.27     3023.21    181.90 o 
   1  -8  11     1268.00     1301.58    129.06 o 
   2  -8  11      589.39      523.65    109.59 o 
   3  -8  11      850.35      720.12    110.37 o 
   4  -8  11      490.36      578.90    105.22 o 
   5  -8  11      330.44      255.96    119.68 o 
   6  -8  11        0.08       50.47    140.06 o 
   7  -8  11       14.38       91.81    157.85 o 
   8  -8  11       10.45       37.61    205.90 o 
  -8  -7  11      203.85      109.00    237.15 o 
  -7  -7  11      101.17       52.06    162.49 o 
  -6  -7  11       17.26       37.84    111.84 o 
  -5  -7  11      859.11      807.16    130.40 o 
  -4  -7  11       23.65       58.23    127.57 o 
  -3  -7  11      963.00     1022.98    114.45 o 
  -2  -7  11      900.15      909.65    139.63 o 
  -1  -7  11     3829.28     3922.67    177.10 o 
   0  -7  11     2776.00     2663.43    152.29 o 
   1  -7  11      618.04      686.85    108.80 o 
   2  -7  11     1990.60     1908.03    127.17 o 
   3  -7  11     3540.33     3532.23    162.97 o 
   4  -7  11     4522.02     4454.73    171.90 o 
   5  -7  11     4331.55     4352.32    195.48 o 
   6  -7  11     3533.44     3563.46    198.61 o 
   7  -7  11     2018.10     2132.27    181.65 o 
   8  -7  11     1890.71     2094.22    243.26 o 
   9  -7  11      900.14      597.82    212.31 o 
  -8  -6  11     2073.00     2299.00    273.14 o 
  -7  -6  11     3623.91     3381.33    276.12 o 
  -6  -6  11     2327.84     2579.16    147.11 o 
  -5  -6  11     5499.61     5477.10    200.16 o 
  -4  -6  11     3839.29     3855.80    204.05 o 
  -3  -6  11     5093.02     5014.87    156.41 o 
  -2  -6  11     3963.65     4306.07    202.42 o 
  -1  -6  11     3235.54     3261.97    159.51 o 
   0  -6  11     1344.25     1489.66    120.19 o 
   1  -6  11     2980.70     3030.93    146.96 o 
   2  -6  11      285.21      282.08     94.72 o 
   3  -6  11      312.85      290.12     88.20 o 
   4  -6  11       36.77       54.12     94.95 o 
   5  -6  11      143.72      199.39     90.86 o 
   6  -6  11       65.55       95.50    110.62 o 
   7  -6  11      944.69      861.78    134.72 o 
   8  -6  11      726.55      739.56    154.71 o 
   9  -6  11     1729.45     2087.52    244.91 o 
  -9  -5  11       74.77      104.34    208.61 o 
  -8  -5  11      349.58      418.26    209.99 o 
  -7  -5  11      599.45      507.92    165.10 o 
  -6  -5  11     1310.72     1361.20    133.42 o 
  -5  -5  11     2389.40     2443.90    145.30 o 
  -4  -5  11     1505.78     1537.49    125.50 o 
  -3  -5  11     3398.91     3452.00    161.06 o 
  -2  -5  11     5166.32     5524.12    177.03 o 
  -1  -5  11     5960.23     6219.08    179.27 o 
   0  -5  11     7490.31     7331.79    201.62 o 
   1  -5  11     5993.86     6343.57    205.33 o 
   2  -5  11     4558.00     4624.92    159.91 o 
   3  -5  11     6899.81     6784.19    187.15 o 
   4  -5  11     3567.55     3509.21    132.13 o 
   5  -5  11     3383.36     3260.44    133.45 o 
   6  -5  11     3598.16     3717.29    165.08 o 
   7  -5  11     1761.33     1811.23    151.08 o 
   8  -5  11     1678.57     1774.54    174.55 o 
   9  -5  11      621.25      632.18    189.13 o 
  10  -5  11      614.60      527.79    254.08 o 
  -9  -4  11     3090.06     2933.92    277.89 o 
  -8  -4  11     1988.92     1812.99    242.04 o 
  -7  -4  11     3481.95     3447.56    242.01 o 
  -6  -4  11     1662.14     1569.48    128.06 o 
  -5  -4  11     7057.21     7140.01    207.85 o 
  -4  -4  11     2680.10     2494.01    133.11 o 
  -3  -4  11     1383.76     1448.31    112.05 o 
  -2  -4  11      139.70      146.55     83.14 o 
  -1  -4  11      951.15     1084.65    105.22 o 
   0  -4  11       39.13       46.70     73.23 o 
   1  -4  11      293.68      322.23     79.69 o 
   2  -4  11      268.77      236.74     85.99 o 
   3  -4  11      732.95      812.19     96.38 o 
   4  -4  11      342.12      302.53     68.69 o 
   5  -4  11     1952.24     1967.87     97.06 o 
   6  -4  11      422.78      432.76     99.52 o 
   7  -4  11     2213.23     2706.83    174.81 o 
   8  -4  11     1049.59     1059.91    128.50 o 
   9  -4  11     1793.02     1939.44    187.84 o 
  10  -4  11     1497.43     1381.54    207.55 o 
  -9  -3  11      336.75      280.25    212.51 o 
  -8  -3  11     1060.40      895.82    171.57 o 
  -7  -3  11      828.30      813.00    144.34 o 
  -6  -3  11     4811.59     4900.49    193.87 o 
  -5  -3  11     5980.49     5848.72    180.39 o 
  -4  -3  11     5817.54     5788.76    144.11 o 
  -3  -3  11     3304.76     3341.63    117.50 o 
  -2  -3  11     6673.57     6622.31    174.47 o 
  -1  -3  11     7903.05     7703.58    142.70 o 
   0  -3  11     5722.16     5655.31    137.75 o 
   1  -3  11    11831.35    11712.61    231.45 o 
   2  -3  11     6626.83     6673.13    186.36 o 
   3  -3  11     8260.89     8162.61    184.90 o 
   4  -3  11     5576.15     5520.59    137.28 o 
   5  -3  11     4860.93     4732.93    131.11 o 
   6  -3  11     2885.28     2917.24    113.41 o 
   7  -3  11     1624.72     1647.71    127.21 o 
   8  -3  11      766.17      827.67    122.02 o 
   9  -3  11      425.49      405.35    154.81 o 
  10  -3  11      163.29      130.47    176.77 o 
  -9  -2  11     2013.32     2120.25    254.28 o 
  -8  -2  11     1966.09     2017.37    238.72 o 
  -7  -2  11     2045.86     1814.82    184.77 o 
  -6  -2  11      585.73      537.42    130.92 o 
  -5  -2  11      971.29      926.59     94.34 o 
  -4  -2  11      219.70      195.69     71.54 o 
  -3  -2  11      926.23      950.16     71.28 o 
  -2  -2  11      212.99      263.77     70.85 o 
  -1  -2  11        1.15       13.57     34.56 o 
   0  -2  11      672.91      625.75     79.64 o 
   1  -2  11     1138.98     1071.72     82.51 o 
   2  -2  11     1136.35     1130.44     77.74 o 
   3  -2  11     3677.79     3672.21    126.52 o 
   4  -2  11     2174.41     2154.67     81.32 o 
   5  -2  11     5165.37     5193.92    101.24 o 
   6  -2  11     3792.40     3817.62    108.60 o 
   7  -2  11     4328.22     4470.68    193.91 o 
   8  -2  11     4194.91     4495.03    199.02 o 
   9  -2  11     4937.36     4937.72    246.47 o 
  10  -2  11     3168.32     3123.96    290.59 o 
  11  -2  11     3070.40     2781.84    268.98 o 
  -9  -1  11     1506.80     1586.22    230.57 o 
  -8  -1  11     3318.21     3059.17    226.73 o 
  -7  -1  11     2308.41     2246.94    201.32 o 
  -6  -1  11     4688.63     4776.37    211.59 o 
  -5  -1  11     4619.04     4718.90    157.21 o 
  -4  -1  11     7068.09     7400.85    176.00 o 
  -3  -1  11     6391.76     6155.37    124.19 o 
  -2  -1  11     5889.86     6102.67    111.82 o 
  -1  -1  11    11987.33    11589.92    213.77 o 
   0  -1  11     4744.08     4979.81    108.75 o 
   1  -1  11    10684.76    10559.77    190.08 o 
   2  -1  11     2458.17     2419.91     81.73 o 
   3  -1  11     7549.52     7184.05    129.78 o 
   4  -1  11     3057.10     3207.47     89.46 o 
   5  -1  11     2372.67     2352.56     68.65 o 
   6  -1  11      215.20      227.74     62.55 o 
   7  -1  11     1082.61     1003.71    108.34 o 
   8  -1  11        7.56       38.80    113.77 o 
   9  -1  11        3.29       30.09    133.99 o 
  10  -1  11       37.66       50.58    180.82 o 
  11  -1  11      123.77      185.72    215.95 o 
  -9   0  11      833.82      803.46    205.64 o 
  -8   0  11      992.09      935.41    159.55 o 
  -7   0  11     1250.56      990.75    170.36 o 
  -6   0  11       70.59       31.53    113.35 o 
  -5   0  11      187.52      198.89     96.14 o 
  -4   0  11      183.87      151.12     59.32 o 
  -3   0  11       16.26       20.91     35.71 o 
  -2   0  11     1031.50      852.20     82.61 o 
  -1   0  11      708.68      643.94     52.86 o 
   0   0  11     1924.82     1804.38     94.73 o 
   1   0  11     4615.10     4663.37    123.84 o 
   2   0  11     7655.67     7455.82    130.75 o 
   3   0  11     6365.75     6770.00    146.15 o 
   4   0  11     7510.92     7179.08    132.38 o 
   5   0  11     4461.08     4427.10     95.69 o 
   6   0  11     8675.07     8473.19    154.35 o 
   7   0  11     4824.55     4752.07    162.33 o 
   8   0  11     2651.50     2634.18    136.53 o 
   9   0  11     2463.55     2685.41    252.57 o 
  10   0  11     2938.02     2828.77    232.88 o 
  11   0  11     2216.25     2054.33    265.55 o 
  -9   1  11     1974.64     2100.70    222.24 o 
  -8   1  11     2780.64     2887.76    207.24 o 
  -7   1  11     5442.43     5135.36    409.78 o 
  -6   1  11     2573.22     2606.83    166.62 o 
  -5   1  11     3220.80     3289.65    152.81 o 
  -4   1  11     6200.11     5979.12    140.34 o 
  -3   1  11     6063.69     5900.17    164.11 o 
  -2   1  11     6248.82     5970.74    163.05 o 
  -1   1  11     7489.00     7208.48    201.64 o 
   0   1  11     5370.35     5091.38    198.26 o 
   1   1  11     2536.80     2396.84     80.79 o 
   2   1  11     3927.87     3748.82     95.35 o 
   3   1  11     2553.77     2545.18     98.53 o 
   4   1  11      579.97      583.03     56.57 o 
   5   1  11     1174.02     1109.78     69.11 o 
   6   1  11      105.83       85.55     68.32 o 
   7   1  11       81.05       66.46     79.44 o 
   8   1  11      154.88      115.19     96.24 o 
   9   1  11       53.30       48.12    131.22 o 
  10   1  11     1137.00     1155.25    191.31 o 
  11   1  11      592.54      498.28    213.30 o 
  -9   2  11      178.35      117.59    171.60 o 
  -8   2  11      226.01      142.56    143.76 o 
  -7   2  11       15.23       48.47    133.05 o 
  -6   2  11       42.92       39.96    112.79 o 
  -5   2  11      151.43      131.42     88.36 o 
  -4   2  11      544.52      461.54     98.23 o 
  -3   2  11     1887.42     2040.38    103.12 o 
  -2   2  11     4613.74     4635.62    141.91 o 
  -1   2  11     2577.25     2519.42    128.46 o 
   0   2  11     6930.55     6915.24    132.21 o 
   1   2  11     1804.64     1982.41     59.56 o 
   2   2  11    16114.89    15992.81    207.57 o 
   3   2  11     2636.62     2618.12    102.77 o 
   4   2  11    11384.84    11157.49    164.10 o 
   5   2  11     1674.60     1788.50     83.68 o 
   6   2  11     8647.45     8361.56    200.42 o 
   7   2  11     5166.50     5275.43    170.63 o 
   8   2  11     5906.49     5865.88    216.36 o 
   9   2  11     2479.00     2690.86    178.91 o 
  10   2  11     2137.53     2284.75    198.06 o 
  11   2  11     1253.48     1370.61    241.99 o 
  -9   3  11     2599.33     2321.91    246.27 o 
  -8   3  11     4267.32     4231.10    267.82 o 
  -7   3  11     6675.60     6722.35    268.83 o 
  -6   3  11     5556.31     5428.98    201.72 o 
  -5   3  11     2755.04     2897.07    171.36 o 
  -4   3  11     5953.20     5793.59    212.86 o 
  -3   3  11     4723.88     5031.09    148.75 o 
  -2   3  11     8367.94     8115.11    200.84 o 
  -1   3  11     1655.59     1700.32    101.82 o 
   0   3  11     3975.10     3925.28    102.31 o 
   1   3  11     1849.85     1726.75     82.77 o 
   2   3  11     2894.78     2646.04     77.86 o 
   3   3  11      792.41      853.02     71.51 o 
   4   3  11        0.33        2.45     63.38 o 
   5   3  11       23.51       43.54     57.87 o 
   6   3  11     1037.07     1092.31    100.79 o 
   7   3  11      467.21      375.90    100.65 o 
   8   3  11      542.27      455.71    121.82 o 
   9   3  11      836.49      738.16    142.41 o 
  10   3  11     2023.36     1619.65    179.16 o 
  11   3  11     2051.06     1906.93    227.71 o 
  -9   4  11        1.12       68.21    193.03 o 
  -8   4  11      161.50       54.50    187.77 o 
  -7   4  11      919.22      969.20    145.86 o 
  -6   4  11     1654.56     1513.72    154.63 o 
  -5   4  11     1124.40     1105.38    121.58 o 
  -4   4  11     1080.44     1205.18    123.35 o 
  -3   4  11     2546.62     2567.61    121.04 o 
  -2   4  11     7103.36     7116.73    216.11 o 
  -1   4  11     3431.89     3422.83    129.78 o 
   0   4  11     8470.15     8275.81    227.16 o 
   1   4  11     6235.87     6141.98    138.43 o 
   2   4  11    13764.90    13916.87    229.28 o 
   3   4  11     5773.63     5836.70    137.48 o 
   4   4  11    13158.73    13676.45    214.51 o 
   5   4  11     5105.61     5167.40    135.99 o 
   6   4  11     6463.96     6639.35    181.46 o 
   7   4  11     6109.53     6411.83    244.15 o 
   8   4  11     6346.34     6573.32    237.93 o 
   9   4  11     1036.76     1161.61    156.03 o 
  10   4  11     2037.31     1841.08    207.56 o 
  11   4  11      888.14      759.83    183.05 o 
  -9   5  11     3032.01     3057.42    272.91 o 
  -8   5  11     3003.80     2895.00    253.95 o 
  -7   5  11     4698.95     4656.49    243.25 o 
  -6   5  11     4555.73     4509.21    238.12 o 
  -5   5  11     1110.78     1176.36    127.45 o 
  -4   5  11     3639.84     3696.71    136.88 o 
  -3   5  11     2879.59     3154.41    190.63 o 
  -2   5  11     2402.07     2284.29    153.84 o 
  -1   5  11      597.39      513.38     32.78 o 
   0   5  11     2291.70     2306.86     87.44 o 
   1   5  11       29.09       27.19     56.70 o 
   2   5  11        2.84       13.07     54.25 o 
   3   5  11      216.10      210.96     60.50 o 
   4   5  11       14.78       76.80     62.34 o 
   5   5  11     1506.37     1459.26     96.84 o 
   6   5  11      369.74      333.14     99.03 o 
   7   5  11     5130.29     4884.73    228.16 o 
   8   5  11     1907.71     2037.98    151.67 o 
   9   5  11     1628.91     1606.58    195.59 o 
  10   5  11      828.97      763.12    174.34 o 
  11   5  11     1930.32     1814.91    218.41 o 
  -8   6  11      195.59      359.11    191.98 o 
  -7   6  11     1158.38     1290.42    209.76 o 
  -6   6  11     1629.75     1706.02    160.10 o 
  -5   6  11     2242.71     2372.90    164.48 o 
  -4   6  11     2446.30     2226.68    134.47 o 
  -3   6  11     4153.50     4337.97    184.39 o 
  -2   6  11     6735.47     7012.15    184.11 o 
  -1   6  11     7332.18     7310.13    178.14 o 
   0   6  11     8130.17     8234.58    159.16 o 
   1   6  11     9282.98     8971.48    189.41 o 
   2   6  11     9341.33     9530.32    179.75 o 
   3   6  11    12271.42    12181.50    180.55 o 
   4   6  11     9603.95     9992.13    181.59 o 
   5   6  11     7677.11     7689.59    204.56 o 
   6   6  11     4891.94     4767.13    214.25 o 
   7   6  11     2634.13     2689.84    165.80 o 
   8   6  11     2883.69     2938.84    177.17 o 
   9   6  11      590.84      570.36    174.44 o 
  10   6  11      172.36      204.52    177.60 o 
  11   6  11      185.49      414.16    196.61 o 
  -8   7  11     2024.88     1838.52    231.77 o 
  -7   7  11     1446.93     1656.88    219.55 o 
  -6   7  11     1063.73     1131.60    146.43 o 
  -5   7  11      780.86      934.01    135.41 o 
  -4   7  11     2713.31     2758.84    177.87 o 
  -3   7  11     4608.35     4509.09    169.50 o 
  -2   7  11      396.44      460.10     95.25 o 
  -1   7  11        8.51       13.08     80.24 o 
   0   7  11       45.58       34.42     60.56 o 
   1   7  11       10.58        2.28     48.12 o 
   2   7  11      916.54      986.74     66.25 o 
   3   7  11     3539.74     3620.48    128.01 o 
   4   7  11     1704.10     1729.49    101.41 o 
   5   7  11     6151.28     6186.45    195.31 o 
   6   7  11      859.18      881.79    140.44 o 
   7   7  11     3589.44     3446.40    207.72 o 
   8   7  11     3845.79     3929.44    196.41 o 
   9   7  11     5646.76     5769.54    317.35 o 
  10   7  11     2628.55     2795.89    258.72 o 
  -8   8  11     1384.17     1470.85    219.31 o 
  -7   8  11     2299.98     2352.60    224.26 o 
  -6   8  11     3324.42     3357.24    188.90 o 
  -5   8  11     4373.50     4487.51    195.43 o 
  -4   8  11     4991.02     5082.83    185.73 o 
  -3   8  11     7368.68     7578.64    214.88 o 
  -2   8  11     8673.43     8425.99    218.16 o 
  -1   8  11    11984.78    12172.51    233.53 o 
   0   8  11     4154.60     4283.98    144.66 o 
   1   8  11     9161.60     8933.28    189.75 o 
   2   8  11     3643.90     3636.46    133.84 o 
   3   8  11     6275.76     6285.45    166.95 o 
   4   8  11     3091.47     3108.56    139.21 o 
   5   8  11     3919.89     3746.31    153.64 o 
   6   8  11      533.58      569.87    116.05 o 
   7   8  11       97.74       99.88    136.13 o 
   8   8  11      172.76      126.25    144.01 o 
   9   8  11      241.66      294.76    184.34 o 
  10   8  11       29.76       42.63    182.51 o 
  -7   9  11     1137.44     1395.43    224.51 o 
  -6   9  11      454.49      439.51    175.22 o 
  -5   9  11     1040.26     1017.14    126.18 o 
  -4   9  11       26.76      128.64    105.53 o 
  -3   9  11      566.32      508.10    106.19 o 
  -2   9  11      629.96      522.55    103.07 o 
  -1   9  11     1487.56     1458.72    113.73 o 
   0   9  11      732.30      731.73     99.43 o 
   1   9  11      459.48      464.93     90.68 o 
   2   9  11      578.01      555.63     90.05 o 
   3   9  11     4125.66     4178.60    159.38 o 
   4   9  11     4320.32     4461.96    190.66 o 
   5   9  11     7019.11     7093.39    223.75 o 
   6   9  11     3787.25     3912.35    188.17 o 
   7   9  11     1862.71     1979.55    179.22 o 
   8   9  11     5175.83     5546.24    312.82 o 
   9   9  11     3580.06     3726.65    278.93 o 
  10   9  11     2545.62     2988.24    286.71 o 
  -7  10  11     2189.95     2617.56    256.49 o 
  -6  10  11     3529.09     3684.86    273.55 o 
  -5  10  11     4481.42     4893.14    237.16 o 
  -4  10  11     4089.83     4411.87    232.86 o 
  -3  10  11     5749.95     6174.59    228.42 o 
  -2  10  11     2554.70     2578.61    165.36 o 
  -1  10  11     3703.64     4052.61    192.97 o 
   0  10  11     4432.10     4244.64    174.78 o 
   1  10  11     6042.72     5756.22    209.95 o 
   2  10  11     3316.14     3326.97    169.08 o 
   3  10  11      489.22      536.37    100.61 o 
   4  10  11      930.74     1011.08    114.72 o 
   5  10  11      242.25      235.01    112.68 o 
   6  10  11      766.81      769.59    147.68 o 
   7  10  11       74.30       32.92    169.56 o 
   8  10  11      179.27      240.64    187.63 o 
   9  10  11      310.93      214.79    205.38 o 
  -6  11  11      105.16      137.26    189.08 o 
  -5  11  11       80.22      127.16    161.75 o 
  -4  11  11      429.97      450.48    136.86 o 
  -3  11  11      192.99      232.80    131.08 o 
  -2  11  11      260.59      319.56    113.79 o 
  -1  11  11      960.65      900.32    121.50 o 
   0  11  11     2295.05     2046.73    170.77 o 
   1  11  11     2186.00     2281.96    171.48 o 
   2  11  11     2257.00     2449.19    182.61 o 
   3  11  11     2533.79     2766.63    176.38 o 
   4  11  11     5767.56     5930.63    234.74 o 
   5  11  11     2395.31     2527.33    174.98 o 
   6  11  11     6623.26     6347.74    311.09 o 
   7  11  11     1735.21     1752.66    214.59 o 
   8  11  11     2522.55     2389.75    247.17 o 
   9  11  11     1648.01     1599.11    222.27 o 
  -5  12  11     2118.76     2151.14    242.15 o 
  -4  12  11     2935.33     3173.95    258.93 o 
  -3  12  11     3608.25     3909.63    245.52 o 
  -2  12  11     3844.31     3692.60    215.74 o 
  -1  12  11     2931.30     2984.31    196.03 o 
   0  12  11     3753.29     3590.13    214.82 o 
   1  12  11     1350.65     1404.10    155.97 o 
   2  12  11     2654.28     2462.68    206.96 o 
   3  12  11      407.19      408.03    125.85 o 
   4  12  11      308.32      195.38    138.20 o 
   5  12  11      236.80      148.29    143.46 o 
   6  12  11      291.99      327.40    216.49 o 
   7  12  11      174.79      174.49    196.34 o 
   8  12  11      108.82      122.83    204.35 o 
  -4  13  11     1169.29     1148.03    225.30 o 
  -3  13  11     1066.09     1018.72    194.54 o 
  -2  13  11     1482.50     1434.29    171.38 o 
  -1  13  11     2114.31     1962.46    177.45 o 
   0  13  11     3571.95     3693.19    207.89 o 
   1  13  11     3467.22     3592.15    226.15 o 
   2  13  11     5891.07     5903.48    247.55 o 
   3  13  11     3915.57     4176.71    259.60 o 
   4  13  11     3856.26     3473.42    246.54 o 
   5  13  11     2133.09     2151.81    211.59 o 
   6  13  11     1381.42     1557.17    257.70 o 
   7  13  11     1607.11     1674.71    274.19 o 
  -3  14  11     1231.75     1103.32    199.09 o 
  -2  14  11     2297.26     2083.58    225.18 o 
  -1  14  11      333.55      377.81    149.22 o 
   0  14  11      733.83      665.08    146.75 o 
   1  14  11        5.10       12.09    142.41 o 
   2  14  11        2.43       48.45    165.62 o 
   3  14  11       24.74       56.35    184.79 o 
   4  14  11       27.67       48.71    184.58 o 
   5  14  11      140.91      155.47    184.43 o 
   6  14  11      678.47      567.42    283.73 o 
  -1  15  11     1817.28     1745.20    236.52 o 
   0  15  11     3078.41     3303.96    240.90 o 
   1  15  11     3066.35     2789.10    210.19 o 
   2  15  11     2956.83     3043.06    259.69 o 
   3  15  11     1520.83     1341.07    208.62 o 
   4  15  11     1245.14     1162.81    202.26 o 
  -3 -12  12       29.31       14.10    186.66 o 
  -2 -12  12       13.23       59.51    185.98 o 
  -1 -12  12        0.97       77.62    181.22 o 
   0 -12  12       69.04       66.14    157.55 o 
   1 -12  12       33.22       69.31    165.50 o 
   2 -12  12      662.20      594.43    157.11 o 
   3 -12  12      901.59      821.87    173.74 o 
  -4 -11  12     2474.30     2619.13    279.28 o 
  -3 -11  12     2443.71     2661.45    231.95 o 
  -2 -11  12     2508.86     2686.41    235.79 o 
  -1 -11  12     1714.04     1719.53    188.16 o 
   0 -11  12     2562.51     2899.03    219.38 o 
   1 -11  12     2373.04     2319.41    199.90 o 
   2 -11  12     1234.57     1476.72    163.57 o 
   3 -11  12     1077.13     1199.82    179.22 o 
   4 -11  12      316.30      271.50    137.18 o 
   5 -11  12      727.40      580.56    158.78 o 
  -5 -10  12       35.46       19.82    233.75 o 
  -4 -10  12       10.39       44.96    173.18 o 
  -3 -10  12       21.91       50.17    178.25 o 
  -2 -10  12      180.27      190.70    159.70 o 
  -1 -10  12      499.84      395.88    144.78 o 
   0 -10  12     2003.56     1927.80    175.15 o 
   1 -10  12      962.43     1077.57    156.34 o 
   2 -10  12     1796.67     1806.28    156.99 o 
   3 -10  12     1484.66     1597.50    145.18 o 
   4 -10  12     1196.69     1159.87    145.09 o 
   5 -10  12     2735.70     2828.00    216.10 o 
   6 -10  12      970.68      951.00    162.31 o 
  -6  -9  12     4049.38     3702.40    280.46 o 
  -5  -9  12     2295.02     2262.14    228.09 o 
  -4  -9  12     2679.53     2904.73    214.57 o 
  -3  -9  12     1741.04     1802.38    188.93 o 
  -2  -9  12     3521.83     3377.79    195.22 o 
  -1  -9  12     1846.64     1854.29    166.17 o 
   0  -9  12     1494.25     1505.11    152.43 o 
   1  -9  12     1317.56     1370.77    141.77 o 
   2  -9  12      482.77      469.25    122.03 o 
   3  -9  12     1512.31     1478.52    136.73 o 
   4  -9  12      426.59      339.28    122.40 o 
   5  -9  12      149.10      134.43    145.46 o 
   6  -9  12       95.81       70.74    144.69 o 
   7  -9  12        1.10       56.54    166.46 o 
  -7  -8  12       12.57      126.12    201.70 o 
  -6  -8  12        4.18       54.81    179.92 o 
  -5  -8  12      263.20      197.66    156.99 o 
  -4  -8  12      419.88      461.26    142.05 o 
  -3  -8  12      959.43      963.11    145.04 o 
  -2  -8  12     2156.97     2262.68    181.64 o 
  -1  -8  12     1972.10     1812.22    142.26 o 
   0  -8  12     3217.76     3180.99    175.72 o 
   1  -8  12     2903.09     3108.16    170.11 o 
   2  -8  12     3273.67     3408.56    166.78 o 
   3  -8  12     4213.71     4758.41    194.45 o 
   4  -8  12     1664.82     1599.76    138.03 o 
   5  -8  12     2468.03     2649.67    192.28 o 
   6  -8  12     2593.29     2534.46    186.83 o 
   7  -8  12     2706.48     2857.62    224.50 o 
   8  -8  12     2349.51     2437.16    269.49 o 
  -7  -7  12     2009.40     2043.75    217.67 o 
  -6  -7  12     3668.06     3605.42    208.63 o 
  -5  -7  12     1881.78     1825.30    151.85 o 
  -4  -7  12     2471.76     2558.84    190.97 o 
  -3  -7  12      937.41      977.21    117.77 o 
  -2  -7  12     2459.59     2406.32    164.74 o 
  -1  -7  12     2362.88     2102.97    152.06 o 
   0  -7  12      338.33      391.17    114.26 o 
   1  -7  12      416.05      492.23    109.84 o 
   2  -7  12       16.55       45.32    103.33 o 
   3  -7  12      182.08      195.33     97.33 o 
   4  -7  12       65.38       86.87    106.91 o 
   5  -7  12        0.98        4.07    130.76 o 
   6  -7  12      421.85      390.87    123.59 o 
   7  -7  12      388.03      302.89    149.07 o 
   8  -7  12      837.15      839.14    164.82 o 
  -8  -6  12       25.69       79.62    209.17 o 
  -7  -6  12      878.89     1003.50    217.05 o 
  -6  -6  12      789.40      722.62    145.62 o 
  -5  -6  12      788.37      777.85    119.29 o 
  -4  -6  12     1471.21     1345.80    149.14 o 
  -3  -6  12     1380.22     1528.52    151.12 o 
  -2  -6  12     3057.39     3082.08    162.56 o 
  -1  -6  12     3819.26     4155.01    177.43 o 
   0  -6  12     3129.15     2965.63    160.95 o 
   1  -6  12     1808.63     1928.74    155.52 o 
   2  -6  12     1911.65     1992.55    132.42 o 
   3  -6  12     6008.93     6407.10    197.40 o 
   4  -6  12     5796.38     5500.48    184.69 o 
   5  -6  12     2069.72     2181.33    136.82 o 
   6  -6  12     2268.25     2339.51    156.13 o 
   7  -6  12      979.78      991.22    155.94 o 
   8  -6  12     1868.96     1883.69    194.15 o 
   9  -6  12     1730.06     1723.72    232.45 o 
  -8  -5  12     3038.89     2877.50    285.08 o 
  -7  -5  12     1663.46     1656.11    210.41 o 
  -6  -5  12     2950.98     2927.65    214.24 o 
  -5  -5  12     2379.82     2221.67    145.86 o 
  -4  -5  12     1875.78     1861.66    153.73 o 
  -3  -5  12     2413.53     2402.06    171.27 o 
  -2  -5  12     1448.17     1539.74    120.29 o 
  -1  -5  12     1222.42     1283.54    111.42 o 
   0  -5  12       33.67       83.82     84.42 o 
   1  -5  12      491.39      586.62    100.80 o 
   2  -5  12       65.67       70.03     84.77 o 
   3  -5  12      894.24      765.14     98.28 o 
   4  -5  12      501.50      480.41     87.37 o 
   5  -5  12      412.79      393.38     85.16 o 
   6  -5  12     1458.59     1541.94    139.88 o 
   7  -5  12      776.24      725.81    150.68 o 
   8  -5  12     2432.23     2616.73    195.22 o 
   9  -5  12     1327.49     1562.22    226.54 o 
  -8  -4  12      357.98      366.88    204.62 o 
  -7  -4  12      874.16      982.45    174.45 o 
  -6  -4  12      929.95      757.11    150.25 o 
  -5  -4  12     2053.39     2070.08    158.58 o 
  -4  -4  12     4774.35     4591.10    149.90 o 
  -3  -4  12     5436.95     5705.96    154.86 o 
  -2  -4  12     4773.78     4932.65    163.88 o 
  -1  -4  12     4996.92     5238.78    148.49 o 
   0  -4  12     5754.62     5681.36    158.71 o 
   1  -4  12     4837.63     4789.46    146.76 o 
   2  -4  12     3471.14     3532.23    153.03 o 
   3  -4  12     1639.86     1642.51    116.48 o 
   4  -4  12     7132.49     7097.28    160.82 o 
   5  -4  12     1057.36     1089.45     94.15 o 
   6  -4  12     2731.51     2779.97    153.99 o 
   7  -4  12      968.82     1020.00    151.64 o 
   8  -4  12      723.33      766.67    140.48 o 
   9  -4  12      287.18      295.42    209.07 o 
  10  -4  12      238.49      246.56    247.26 o 
  -9  -3  12     2136.04     1751.50    254.89 o 
  -8  -3  12     2084.37     1887.06    212.44 o 
  -7  -3  12     2640.34     2615.60    194.19 o 
  -6  -3  12     2240.93     2252.28    186.93 o 
  -5  -3  12     1288.06     1314.84    130.55 o 
  -4  -3  12      500.93      526.54     81.58 o 
  -3  -3  12      357.93      366.61     76.28 o 
  -2  -3  12      312.70      285.36     84.13 o 
  -1  -3  12       36.02       83.14     52.48 o 
   0  -3  12        1.89       20.95     44.84 o 
   1  -3  12     1247.90     1269.69     98.59 o 
   2  -3  12       56.34       57.04     87.06 o 
   3  -3  12      696.45      816.29     98.37 o 
   4  -3  12     2030.22     2020.16    103.04 o 
   5  -3  12     1018.68      880.47     79.37 o 
   6  -3  12     2203.68     2403.46    128.95 o 
   7  -3  12     1763.70     2012.63    145.72 o 
   8  -3  12     2714.72     3116.91    189.30 o 
   9  -3  12     1876.85     2074.97    203.89 o 
  10  -3  12     2378.94     2546.14    247.22 o 
  -9  -2  12     1161.11     1219.03    227.55 o 
  -8  -2  12     1789.09     1516.88    236.35 o 
  -7  -2  12     3219.07     3198.72    238.72 o 
  -6  -2  12     4644.87     4263.33    241.95 o 
  -5  -2  12     5463.15     5599.17    179.32 o 
  -4  -2  12     4589.71     4649.47    154.87 o 
  -3  -2  12     4425.08     4544.61    134.62 o 
  -2  -2  12     4289.51     4235.01    129.25 o 
  -1  -2  12     6402.24     6114.89    159.58 o 
   0  -2  12     7809.39     7832.16    178.84 o 
   1  -2  12     4553.19     4427.54    133.13 o 
   2  -2  12     7841.61     7775.31    167.92 o 
   3  -2  12     1285.27     1197.31     94.45 o 
   4  -2  12     4031.80     4010.03    118.69 o 
   5  -2  12     2583.02     2605.39     81.06 o 
   6  -2  12     2138.86     2183.38    104.18 o 
   7  -2  12      798.48      820.08    123.69 o 
   8  -2  12      145.93      103.27    114.80 o 
   9  -2  12      133.86      125.94    137.37 o 
  10  -2  12      184.51      144.06    209.58 o 
  -9  -1  12     1383.17     1455.29    244.60 o 
  -8  -1  12      649.68      552.31    170.37 o 
  -7  -1  12     1357.42     1292.44    185.84 o 
  -6  -1  12      140.31      121.55    149.99 o 
  -5  -1  12      498.75      529.19    109.94 o 
  -4  -1  12      337.82      313.45     95.42 o 
  -3  -1  12       12.16        7.94     53.46 o 
  -2  -1  12      100.18       84.54     32.77 o 
  -1  -1  12     1659.01     1508.43     73.85 o 
   0  -1  12      243.07      245.70     49.05 o 
   1  -1  12     3545.46     3520.23    128.94 o 
   2  -1  12       63.83      146.59     53.72 o 
   3  -1  12     1319.60     1182.95     76.37 o 
   4  -1  12     5172.65     5052.81    130.06 o 
   5  -1  12     8509.91     8324.81    142.88 o 
   6  -1  12     3993.30     4290.03    128.54 o 
   7  -1  12     4391.82     4591.91    165.53 o 
   8  -1  12     1989.49     2064.47    166.91 o 
   9  -1  12     4735.51     4638.95    246.93 o 
  10  -1  12     2657.17     2472.07    254.69 o 
  11  -1  12     2125.79     1908.54    259.97 o 
  -9   0  12     2386.71     2224.05    274.46 o 
  -8   0  12     3387.86     3328.20    245.71 o 
  -7   0  12     2822.09     2873.06    226.79 o 
  -6   0  12     2593.37     2779.45    213.35 o 
  -5   0  12     7836.42     7418.17    230.04 o 
  -4   0  12     6515.26     6570.82    194.45 o 
  -3   0  12    10280.43    10238.63    213.47 o 
  -2   0  12     6271.98     6070.31    191.57 o 
  -1   0  12     5538.00     5461.46    170.95 o 
   0   0  12     4452.08     4311.93    128.42 o 
   1   0  12     8544.34     8608.36    227.44 o 
   2   0  12    15362.01    15248.70    237.53 o 
   3   0  12     4779.94     4686.51    109.15 o 
   4   0  12      808.40      843.60     76.70 o 
   5   0  12     1280.62     1277.59     85.70 o 
   6   0  12      458.71      412.58     72.29 o 
   7   0  12      642.70      501.39     94.93 o 
   8   0  12      237.48      255.99     96.12 o 
   9   0  12      538.89      485.77    193.08 o 
  10   0  12      465.21      449.16    171.81 o 
  11   0  12      710.44      736.06    232.11 o 
  -9   1  12      756.00      787.59    191.53 o 
  -8   1  12      138.94      189.12    155.27 o 
  -7   1  12      352.47      357.91    150.83 o 
  -6   1  12       26.82       54.00    149.43 o 
  -5   1  12      421.62      404.82     99.57 o 
  -4   1  12      721.37      702.26     95.99 o 
  -3   1  12     2270.52     2165.96    107.84 o 
  -2   1  12      461.56      364.30     85.03 o 
  -1   1  12     4608.40     4631.40    163.30 o 
   0   1  12     3314.79     3199.44    123.92 o 
   1   1  12    13157.64    13087.15    260.64 o 
   2   1  12    11703.04    11347.40    145.58 o 
   3   1  12     8619.70     8512.53    170.56 o 
   4   1  12     5931.73     6031.09    142.17 o 
   5   1  12    10888.03    10527.13    161.77 o 
   6   1  12     5172.03     5117.07    147.48 o 
   7   1  12     7584.58     7542.59    193.02 o 
   8   1  12     3115.46     3138.34    157.51 o 
   9   1  12     2708.69     2795.70    191.04 o 
  10   1  12     2433.41     2208.34    230.62 o 
  11   1  12     1748.58     1746.46    258.53 o 
  -9   2  12     1639.78     1439.12    209.77 o 
  -8   2  12     3241.59     3861.56    234.75 o 
  -7   2  12     4665.01     4453.53    231.47 o 
  -6   2  12     6851.65     7132.63    290.00 o 
  -5   2  12     5039.57     5208.31    192.48 o 
  -4   2  12     4213.40     4277.33    173.59 o 
  -3   2  12     6306.92     6169.10    165.35 o 
  -2   2  12     5362.96     5319.26    165.55 o 
  -1   2  12     6522.74     6416.42    190.30 o 
   0   2  12     2720.11     2685.97     76.47 o 
   1   2  12     2275.25     2105.35     53.47 o 
   2   2  12       36.97       57.66     40.29 o 
   3   2  12     2703.72     2584.48    108.25 o 
   4   2  12       64.55       47.64     63.53 o 
   5   2  12      309.02      310.18     60.23 o 
   6   2  12      590.85      586.51     85.29 o 
   7   2  12      461.48      444.94     97.80 o 
   8   2  12      895.96      926.13    130.25 o 
   9   2  12      557.73      505.68    140.48 o 
  10   2  12     1121.10     1303.65    173.09 o 
  11   2  12     1060.72      947.78    226.68 o 
  -9   3  12       20.80       94.80    197.86 o 
  -8   3  12       15.03       50.28    180.86 o 
  -7   3  12      365.29      325.53    146.94 o 
  -6   3  12     1651.81     1540.65    168.11 o 
  -5   3  12     2579.71     2571.31    171.00 o 
  -4   3  12     3581.59     3206.07    175.95 o 
  -3   3  12     2960.00     2869.47    151.15 o 
  -2   3  12     5646.49     5540.35    204.45 o 
  -1   3  12     3918.35     3883.59    161.46 o 
   0   3  12     8651.03     8467.50    172.75 o 
   1   3  12     6183.61     6096.16    128.80 o 
   2   3  12    10551.60     9973.10    146.77 o 
   3   3  12    11630.50    11826.03    190.32 o 
   4   3  12     5592.95     5389.13    145.51 o 
   5   3  12     6995.98     7237.47    156.86 o 
   6   3  12     4368.08     4543.81    163.58 o 
   7   3  12     6101.48     6332.17    209.96 o 
   8   3  12     4386.81     4264.50    214.20 o 
   9   3  12     2713.45     2405.70    176.61 o 
  10   3  12     3048.11     3049.25    228.67 o 
  11   3  12      915.67      843.10    234.90 o 
  -9   4  12     2110.94     1976.34    243.30 o 
  -8   4  12     3185.09     3246.25    265.99 o 
  -7   4  12     3420.07     3719.25    230.62 o 
  -6   4  12     3861.12     3480.33    209.62 o 
  -5   4  12     1942.77     2022.26    149.74 o 
  -4   4  12     2431.36     2472.13    161.78 o 
  -3   4  12     2301.73     2334.85    181.97 o 
  -2   4  12      665.45      575.11    114.23 o 
  -1   4  12     2354.34     2213.52    114.62 o 
   0   4  12       41.78       13.10     27.71 o 
   1   4  12     1625.09     1664.74     83.46 o 
   2   4  12      446.30      463.36     56.78 o 
   3   4  12      245.21      224.14     68.26 o 
   4   4  12     1406.24     1388.85     89.80 o 
   5   4  12      202.07      219.83     68.01 o 
   6   4  12      494.28      485.79    103.61 o 
   7   4  12     2180.61     2146.93    160.22 o 
   8   4  12     3255.61     3162.28    187.59 o 
   9   4  12     2891.74     2692.81    201.25 o 
  10   4  12     2522.79     2670.42    235.99 o 
  11   4  12     1528.01     1808.97    196.59 o 
  -8   5  12      393.75      396.73    199.66 o 
  -7   5  12     1179.49     1073.79    178.83 o 
  -6   5  12     1084.63     1001.88    159.90 o 
  -5   5  12      906.98      838.32    117.66 o 
  -4   5  12     1047.19     1154.49    124.53 o 
  -3   5  12     2146.03     2294.29    169.57 o 
  -2   5  12    10968.42    10741.31    285.12 o 
  -1   5  12     7967.52     8080.93    246.51 o 
   0   5  12    10416.30     9770.94    161.84 o 
   1   5  12     6408.63     6488.54    149.76 o 
   2   5  12    10835.68    10682.78    169.00 o 
   3   5  12     7439.08     7762.34    156.02 o 
   4   5  12     8248.74     8144.05    162.52 o 
   5   5  12     6229.57     6436.88    171.18 o 
   6   5  12     7144.48     7141.33    234.47 o 
   7   5  12     2325.72     2424.00    174.62 o 
   8   5  12     3799.16     4033.94    196.39 o 
   9   5  12      691.29      608.22    170.11 o 
  10   5  12      616.68      526.22    178.15 o 
  11   5  12      144.38       71.41    184.99 o 
  -8   6  12     2678.80     2548.49    260.65 o 
  -7   6  12     2610.83     2599.59    257.48 o 
  -6   6  12     3335.78     3151.09    198.91 o 
  -5   6  12      869.40      847.72    118.90 o 
  -4   6  12      368.19      267.61    116.12 o 
  -3   6  12      726.49      798.99    111.19 o 
  -2   6  12      751.70      711.51     99.82 o 
  -1   6  12      498.54      520.84     71.50 o 
   0   6  12       44.66       81.10     58.61 o 
   1   6  12       98.73      103.69     60.77 o 
   2   6  12     1163.52     1336.33     79.83 o 
   3   6  12      791.25      810.81     66.92 o 
   4   6  12     1136.58     1186.39     86.18 o 
   5   6  12     3848.33     3652.35    161.86 o 
   6   6  12     3369.79     3286.07    189.02 o 
   7   6  12     3591.37     3577.48    189.25 o 
   8   6  12     3337.66     3458.21    196.44 o 
   9   6  12     2110.58     2261.83    228.19 o 
  10   6  12     1377.17     1432.41    215.11 o 
  -8   7  12      283.20      260.01    196.35 o 
  -7   7  12     1357.70     1206.18    209.35 o 
  -6   7  12     4124.94     3968.76    213.27 o 
  -5   7  12     4004.54     3701.80    206.49 o 
  -4   7  12     2834.89     2935.53    174.74 o 
  -3   7  12     4729.17     4740.04    187.41 o 
  -2   7  12    14434.33    15216.48    273.26 o 
  -1   7  12     9092.00     9127.67    210.54 o 
   0   7  12     6554.02     6644.51    138.92 o 
   1   7  12     3949.26     3863.29     81.49 o 
   2   7  12     6736.88     6581.13    138.11 o 
   3   7  12     4426.08     4267.53    119.33 o 
   4   7  12     8354.11     8205.18    191.13 o 
   5   7  12     2419.99     2644.79    147.43 o 
   6   7  12     1508.25     1411.01    158.93 o 
   7   7  12      527.47      571.47    123.97 o 
   8   7  12      444.74      248.62    125.15 o 
   9   7  12      272.25      336.39    181.36 o 
  10   7  12       20.55      151.77    192.51 o 
  -7   8  12      543.76      420.28    178.50 o 
  -6   8  12      734.94      925.18    135.36 o 
  -5   8  12      763.77      700.34    125.38 o 
  -4   8  12      548.29      557.66    113.63 o 
  -3   8  12      410.13      410.32    102.31 o 
  -2   8  12       36.53       87.02     97.34 o 
  -1   8  12     1222.69     1241.05    107.35 o 
   0   8  12       51.88       61.19     74.20 o 
   1   8  12      908.31      802.77    110.56 o 
   2   8  12      576.90      545.95     93.83 o 
   3   8  12     4994.90     4534.71    163.01 o 
   4   8  12     2258.93     2436.40    144.53 o 
   5   8  12     4416.01     4194.00    170.03 o 
   6   8  12     2266.35     2499.28    179.27 o 
   7   8  12     2711.48     2572.53    195.59 o 
   8   8  12     3837.50     3942.01    239.04 o 
   9   8  12     3778.24     3944.17    280.86 o 
  10   8  12     1659.97     1783.76    234.15 o 
  -7   9  12     3322.45     2895.04    263.58 o 
  -6   9  12     4853.93     5076.22    299.26 o 
  -5   9  12     7450.44     7294.73    257.20 o 
  -4   9  12     6051.78     6328.94    225.67 o 
  -3   9  12     5578.92     5439.95    192.15 o 
  -2   9  12     4373.16     4897.51    193.84 o 
  -1   9  12     4724.16     4498.83    183.82 o 
   0   9  12     3851.74     3905.29    158.66 o 
   1   9  12     3255.17     3261.22    158.71 o 
   2   9  12     5876.03     6093.35    202.74 o 
   3   9  12     3224.55     3045.37    142.73 o 
   4   9  12     2253.56     2477.86    148.38 o 
   5   9  12     1103.71     1171.87    138.90 o 
   6   9  12      902.15      867.32    145.29 o 
   7   9  12      616.81      571.51    147.08 o 
   8   9  12       36.93       46.57    175.60 o 
   9   9  12      145.74      275.88    187.83 o 
  -6  10  12      227.08      192.06    184.15 o 
  -5  10  12      165.12      222.15    140.38 o 
  -4  10  12       13.29       13.48    119.07 o 
  -3  10  12      148.45      109.44    133.97 o 
  -2  10  12      121.27       88.13    127.47 o 
  -1  10  12     2501.75     2703.19    157.67 o 
   0  10  12     1097.03     1153.77    132.94 o 
   1  10  12     3485.14     3524.22    179.57 o 
   2  10  12     3078.52     3085.99    164.17 o 
   3  10  12     5099.71     4985.97    182.69 o 
   4  10  12     3723.23     4002.91    182.79 o 
   5  10  12     5248.94     5122.78    210.47 o 
   6  10  12     7694.79     7613.93    330.24 o 
   7  10  12     2307.57     2122.92    219.04 o 
   8  10  12     3277.00     3282.63    267.42 o 
   9  10  12     2880.74     3006.69    269.92 o 
  -6  11  12     3434.42     3771.45    326.77 o 
  -5  11  12     3826.60     3820.58    253.95 o 
  -4  11  12     2583.18     2525.37    182.37 o 
  -3  11  12     2781.77     2920.97    200.62 o 
  -2  11  12     4504.53     4484.72    206.89 o 
  -1  11  12     4384.82     4452.14    191.22 o 
   0  11  12     2453.86     2703.01    188.08 o 
   1  11  12     1935.60     1873.22    165.77 o 
   2  11  12     1871.02     1875.17    157.80 o 
   3  11  12     2025.91     1868.42    169.61 o 
   4  11  12      119.62       77.16    134.15 o 
   5  11  12       67.13       77.61    123.78 o 
   6  11  12      288.08      197.75    167.90 o 
   7  11  12       11.01       27.40    179.09 o 
   8  11  12      132.80      116.69    191.85 o 
  -5  12  12      628.91      683.13    203.25 o 
  -4  12  12      547.68      540.59    187.40 o 
  -3  12  12     1441.64     1451.14    175.97 o 
  -2  12  12     1554.59     1471.34    158.29 o 
  -1  12  12     2889.63     2878.91    202.41 o 
   0  12  12     3532.85     3562.03    208.86 o 
   1  12  12     2815.75     2869.59    196.57 o 
   2  12  12     4532.73     4504.96    225.78 o 
   3  12  12     3427.18     3712.77    196.84 o 
   4  12  12     4824.05     4773.36    238.55 o 
   5  12  12     3570.03     3640.41    220.19 o 
   6  12  12     3658.47     4001.35    331.41 o 
   7  12  12     1704.40     1773.01    230.81 o 
   8  12  12     1521.82     1739.42    238.35 o 
  -4  13  12     1331.18     1430.93    220.99 o 
  -3  13  12     2911.32     2989.11    266.06 o 
  -2  13  12     1726.39     1599.27    172.42 o 
  -1  13  12     1753.02     1494.28    167.41 o 
   0  13  12      568.44      476.12    141.71 o 
   1  13  12      738.72      606.22    156.53 o 
   2  13  12        4.71       21.45    147.37 o 
   3  13  12       75.17       39.77    162.92 o 
   4  13  12      130.25      109.68    165.94 o 
   5  13  12      217.60      198.61    156.38 o 
   6  13  12      165.28      167.64    228.29 o 
   7  13  12      325.21      393.82    234.42 o 
  -2  14  12     2266.52     2042.98    246.20 o 
  -1  14  12     1935.84     1851.31    192.15 o 
   0  14  12     4415.65     4250.56    254.92 o 
   1  14  12     3341.95     3481.05    211.69 o 
   2  14  12     2874.67     2765.41    251.81 o 
   3  14  12     2638.17     2701.83    237.80 o 
   4  14  12     1871.99     2039.36    229.99 o 
   5  14  12     1225.28     1165.61    223.77 o 
   0  15  12        7.48       30.66    162.86 o 
   1  15  12       97.58        6.78    164.37 o 
   2  15  12       21.33      101.76    181.71 o 
   3  15  12      100.40      160.45    172.54 o 
  -1 -12  13     1680.47     1757.16    217.32 o 
   0 -12  13     2530.86     2760.73    219.71 o 
   1 -12  13     1808.06     1937.00    203.69 o 
   2 -12  13     1199.11     1181.86    173.65 o 
  -3 -11  13        3.44       67.96    161.25 o 
  -2 -11  13        2.45       30.68    173.87 o 
  -1 -11  13       49.66       39.08    180.46 o 
   0 -11  13      649.49      663.60    157.61 o 
   1 -11  13     1090.61     1036.56    163.35 o 
   2 -11  13     1205.18     1189.37    175.89 o 
   3 -11  13      918.94     1027.77    172.37 o 
   4 -11  13      791.96      961.78    177.31 o 
  -5 -10  13     2263.80     2539.15    268.76 o 
  -4 -10  13     2100.59     2452.60    228.54 o 
  -3 -10  13     3650.83     3819.01    267.40 o 
  -2 -10  13     2732.73     3052.16    232.34 o 
  -1 -10  13     1586.64     1548.67    177.17 o 
   0 -10  13      695.97      834.38    152.57 o 
   1 -10  13      888.12      754.24    152.23 o 
   2 -10  13      869.53      890.50    161.40 o 
   3 -10  13      516.10      459.74    143.68 o 
   4 -10  13      314.37      289.89    142.67 o 
   5 -10  13       12.53       61.49    161.59 o 
   6 -10  13      229.38      260.83    173.46 o 
  -6  -9  13        0.25       50.98    196.72 o 
  -5  -9  13        0.70       71.12    187.62 o 
  -4  -9  13      319.80      276.85    158.71 o 
  -3  -9  13     1115.16     1033.61    181.09 o 
  -2  -9  13      724.13      828.82    177.63 o 
  -1  -9  13      776.03      812.33    152.03 o 
   0  -9  13      971.33      905.42    153.92 o 
   1  -9  13     2628.69     2628.67    200.30 o 
   2  -9  13     1537.49     1815.47    173.31 o 
   3  -9  13     2697.85     2750.68    180.11 o 
   4  -9  13     1047.75     1262.44    154.34 o 
   5  -9  13     1360.95     1339.94    170.53 o 
   6  -9  13     1619.02     1750.76    176.56 o 
   7  -9  13     1114.66      984.80    190.14 o 
  -6  -8  13     2191.38     2061.07    230.30 o 
  -5  -8  13     2253.66     2312.84    201.18 o 
  -4  -8  13     1105.47     1247.53    185.85 o 
  -3  -8  13     1467.88     1567.57    169.02 o 
  -2  -8  13     2233.15     2151.11    184.53 o 
  -1  -8  13     2016.89     2119.75    169.19 o 
   0  -8  13      765.21      798.39    148.84 o 
   1  -8  13      408.72      405.91    139.96 o 
   2  -8  13      880.35     1000.28    147.23 o 
   3  -8  13      123.31      137.79    106.97 o 
   4  -8  13      815.77      790.12    119.60 o 
   5  -8  13        4.36       42.24    132.01 o 
   6  -8  13        4.15       29.76    141.46 o 
   7  -8  13       56.87       87.75    159.55 o 
  -7  -7  13        2.91        2.05    249.13 o 
  -6  -7  13      246.08      269.00    159.13 o 
  -5  -7  13      375.57      365.77    133.76 o 
  -4  -7  13      778.20      727.32    144.35 o 
  -3  -7  13      957.39     1016.55    156.42 o 
  -2  -7  13     1655.96     1529.36    129.71 o 
  -1  -7  13     2884.73     2997.87    170.49 o 
   0  -7  13     1952.01     1930.30    190.24 o 
   1  -7  13     3568.86     3940.00    234.37 o 
   2  -7  13     2747.30     2623.28    164.31 o 
   3  -7  13     4035.90     4202.43    179.27 o 
   4  -7  13     3077.98     3175.35    160.87 o 
   5  -7  13     2985.61     3188.68    177.99 o 
   6  -7  13     2449.17     2472.34    190.82 o 
   7  -7  13     1737.04     1795.72    187.71 o 
   8  -7  13      953.56      961.85    168.82 o 
  -7  -6  13     2668.38     2588.43    281.48 o 
  -6  -6  13     3361.70     3490.96    222.29 o 
  -5  -6  13     3811.41     3891.28    199.18 o 
  -4  -6  13     2979.81     3029.47    179.10 o 
  -3  -6  13     1681.27     1587.02    159.32 o 
  -2  -6  13      996.50     1027.26    111.04 o 
  -1  -6  13     1401.36     1422.72    132.70 o 
   0  -6  13      737.10      807.70    135.29 o 
   1  -6  13       53.15       61.41     97.90 o 
   2  -6  13        9.37       41.88     90.94 o 
   3  -6  13        0.44       49.05     95.86 o 
   4  -6  13      107.59      128.09     98.02 o 
   5  -6  13      436.34      356.94    119.84 o 
   6  -6  13      732.31      720.51    137.77 o 
   7  -6  13      360.19      457.74    154.98 o 
   8  -6  13      837.74      857.64    155.11 o 
   9  -6  13     1299.13     1432.95    232.85 o 
  -8  -5  13      416.88      462.89    215.07 o 
  -7  -5  13      701.79      546.95    186.91 o 
  -6  -5  13     1495.98     1549.44    180.32 o 
  -5  -5  13     2174.68     1926.86    158.55 o 
  -4  -5  13     1709.65     1636.13    149.40 o 
  -3  -5  13     2296.10     2412.54    144.40 o 
  -2  -5  13     3288.44     3488.90    166.28 o 
  -1  -5  13     6897.26     6984.78    225.17 o 
   0  -5  13     6042.42     5880.40    204.55 o 
   1  -5  13     3917.28     4007.43    141.66 o 
   2  -5  13     3241.59     3364.63    159.54 o 
   3  -5  13     4386.38     4476.00    163.42 o 
   4  -5  13     2682.33     2604.75    127.46 o 
   5  -5  13     2221.61     2308.60    138.91 o 
   6  -5  13     1553.94     1494.88    153.65 o 
   7  -5  13     2606.25     2657.55    203.57 o 
   8  -5  13      239.67      358.01    152.78 o 
   9  -5  13      682.90      737.47    212.25 o 
  -8  -4  13     2819.00     2880.27    286.64 o 
  -7  -4  13     2717.38     2463.98    226.29 o 
  -6  -4  13     1669.81     1896.37    204.91 o 
  -5  -4  13     2379.77     2474.43    175.20 o 
  -4  -4  13     1922.52     2053.38    133.05 o 
  -3  -4  13      200.59      293.14    105.19 o 
  -2  -4  13       93.36      107.57     86.82 o 
  -1  -4  13      232.68      239.19     97.63 o 
   0  -4  13        4.91       41.99     86.90 o 
   1  -4  13      128.03       64.94     92.75 o 
   2  -4  13     1034.83     1119.04    116.57 o 
   3  -4  13      441.34      389.83    100.51 o 
   4  -4  13     1908.44     1820.54    110.19 o 
   5  -4  13      199.32      183.77     90.18 o 
   6  -4  13     2188.28     2381.40    157.34 o 
   7  -4  13     1722.68     1747.69    164.24 o 
   8  -4  13     1367.64     1317.23    170.02 o 
   9  -4  13     1498.55     1588.30    252.00 o 
  -8  -3  13      569.30      484.72    193.21 o 
  -7  -3  13     1488.83     1699.64    190.77 o 
  -6  -3  13     3141.02     3165.06    213.64 o 
  -5  -3  13     5753.12     5639.88    215.43 o 
  -4  -3  13     5585.87     5390.90    208.54 o 
  -3  -3  13     3311.83     3559.96    181.09 o 
  -2  -3  13     4644.71     4799.01    163.31 o 
  -1  -3  13     4740.62     4871.64    162.81 o 
   0  -3  13     7934.75     8168.15    187.24 o 
   1  -3  13     2243.47     2281.86    115.55 o 
   2  -3  13     1973.10     2172.80    124.45 o 
   3  -3  13     2838.25     2728.27    139.06 o 
   4  -3  13     4011.49     4007.14    132.77 o 
   5  -3  13     3902.06     3911.62    127.75 o 
   6  -3  13      234.95      301.51    107.40 o 
   7  -3  13      839.36      895.96    125.80 o 
   8  -3  13      217.22      151.13    128.68 o 
   9  -3  13      387.70      493.75    152.09 o 
  10  -3  13      176.23       84.11    230.23 o 
  -8  -2  13     1737.38     1770.30    224.30 o 
  -7  -2  13      962.23      961.77    169.66 o 
  -6  -2  13      340.96      362.66    146.13 o 
  -5  -2  13      319.52      310.98    108.27 o 
  -4  -2  13      466.63      515.86    108.10 o 
  -3  -2  13      205.55      144.72     80.53 o 
  -2  -2  13       32.72       14.31     87.89 o 
  -1  -2  13      216.97      278.35     49.74 o 
   0  -2  13     1761.65     1762.97     94.75 o 
   1  -2  13      110.92      131.85     76.52 o 
   2  -2  13     1152.34     1183.99    104.33 o 
   3  -2  13      793.19      766.95     91.94 o 
   4  -2  13     5867.98     6002.74    158.06 o 
   5  -2  13     3529.66     3573.67    115.59 o 
   6  -2  13     3046.01     3121.02    116.76 o 
   7  -2  13     3578.89     3910.21    193.31 o 
   8  -2  13     3277.89     3389.38    192.01 o 
   9  -2  13     4014.93     4174.28    232.64 o 
  10  -2  13     3596.10     3969.82    331.85 o 
  -9  -1  13     2136.58     2002.57    278.48 o 
  -8  -1  13     2726.51     2371.08    235.49 o 
  -7  -1  13     3336.88     3253.00    232.82 o 
  -6  -1  13     3528.73     3428.20    238.44 o 
  -5  -1  13     3868.14     4141.92    178.51 o 
  -4  -1  13     6365.88     6415.02    198.44 o 
  -3  -1  13     4045.48     4303.44    144.76 o 
  -2  -1  13     6537.88     6622.93    196.00 o 
  -1  -1  13     2968.71     3044.24    125.85 o 
   0  -1  13     6728.36     7016.28    191.46 o 
   1  -1  13     4555.42     4495.56    163.03 o 
   2  -1  13     2315.69     2345.23    143.58 o 
   3  -1  13     1878.58     1844.72    121.13 o 
   4  -1  13     1588.58     1577.79     91.64 o 
   5  -1  13      516.98      546.42     79.74 o 
   6  -1  13       68.64       95.43     72.64 o 
   7  -1  13       19.49       70.32     91.97 o 
   8  -1  13       46.27       50.25    116.77 o 
   9  -1  13      468.95      476.36    136.80 o 
  10  -1  13       58.03      109.01    216.80 o 
  -9   0  13      741.49      663.01    230.44 o 
  -8   0  13      509.21      530.47    181.51 o 
  -7   0  13      455.24      443.66    166.24 o 
  -6   0  13      555.96      335.83    161.60 o 
  -5   0  13      215.81      173.27    105.37 o 
  -4   0  13       63.54       73.52     97.60 o 
  -3   0  13      840.87      822.54     92.27 o 
  -2   0  13     1073.72     1254.88     93.18 o 
  -1   0  13      774.24      782.31     99.99 o 
   0   0  13     2026.69     1941.10     97.08 o 
   1   0  13     4766.58     4809.64    183.47 o 
   2   0  13     4044.84     3380.34    129.62 o 
   3   0  13     4056.31     4072.46    133.22 o 
   4   0  13     3497.88     3465.47    120.67 o 
   5   0  13     5386.36     5325.48    131.43 o 
   6   0  13     2982.34     3085.93    126.99 o 
   7   0  13     4067.50     4190.05    176.36 o 
   8   0  13     3232.09     3394.16    166.19 o 
   9   0  13     1363.82     1527.33    215.94 o 
  10   0  13     2066.37     1912.33    268.46 o 
  -9   1  13     2793.52     3203.12    295.43 o 
  -8   1  13     2644.43     2465.50    211.22 o 
  -7   1  13     3838.04     3843.83    252.59 o 
  -6   1  13     3510.81     3591.74    235.95 o 
  -5   1  13     2881.99     2955.87    163.21 o 
  -4   1  13     7442.08     7128.41    206.59 o 
  -3   1  13     2185.11     2472.07    119.25 o 
  -2   1  13     5702.55     5684.33    169.88 o 
  -1   1  13     4075.71     4168.76    166.21 o 
   0   1  13     6419.44     6482.77    176.33 o 
   1   1  13     1547.37     1562.72     94.21 o 
   2   1  13     2472.76     2281.76     72.75 o 
   3   1  13      236.04      181.83     71.10 o 
   4   1  13      114.13      101.16     68.02 o 
   5   1  13      251.04      218.12     64.88 o 
   6   1  13      190.30      156.63     74.22 o 
   7   1  13      298.49      279.60     78.12 o 
   8   1  13       43.20       71.52     99.40 o 
   9   1  13      461.39      397.25    155.47 o 
  10   1  13     1715.50     1886.55    245.65 o 
  11   1  13      702.12      878.28    232.01 o 
  -8   2  13       36.02       76.50    161.42 o 
  -7   2  13      179.67      104.40    157.85 o 
  -6   2  13       50.65       56.27    155.59 o 
  -5   2  13     1140.89     1078.68    142.05 o 
  -4   2  13      912.51      856.73    117.13 o 
  -3   2  13     3088.53     3065.92    156.45 o 
  -2   2  13     2955.12     3027.11    174.55 o 
  -1   2  13     4537.00     4249.25    182.09 o 
   0   2  13     2374.16     2393.06    181.25 o 
   1   2  13     6242.55     5910.47    179.15 o 
   2   2  13     4418.69     4356.75    102.21 o 
   3   2  13     7225.45     7341.40    161.88 o 
   4   2  13     2710.41     2654.64    107.48 o 
   5   2  13     5860.89     5893.40    146.35 o 
   6   2  13     5044.53     5275.28    162.18 o 
   7   2  13     3558.83     3665.18    148.61 o 
   8   2  13     3234.17     3362.55    174.13 o 
   9   2  13     1665.27     1644.60    174.49 o 
  10   2  13      814.51      887.33    186.87 o 
  11   2  13     1221.13      964.06    242.52 o 
  -8   3  13     3433.23     3458.94    286.53 o 
  -7   3  13     4305.98     4463.91    247.70 o 
  -6   3  13     4652.84     4794.16    262.72 o 
  -5   3  13     4216.29     4400.14    210.81 o 
  -4   3  13     5524.49     5676.97    200.58 o 
  -3   3  13     5235.82     5081.24    198.64 o 
  -2   3  13     4523.13     4755.12    203.31 o 
  -1   3  13     3515.06     3443.89    165.05 o 
   0   3  13      340.36      328.84     63.73 o 
   1   3  13       73.96       87.17     41.71 o 
   2   3  13       31.01       35.80     28.51 o 
   3   3  13        4.16       26.12     66.30 o 
   4   3  13      261.17      273.20     73.81 o 
   5   3  13      235.78      202.39     68.62 o 
   6   3  13      623.45      626.48     99.64 o 
   7   3  13      978.42      959.44    112.27 o 
   8   3  13     1255.50     1471.00    144.42 o 
   9   3  13      532.03      468.51    149.02 o 
  10   3  13     2582.25     2433.16    218.08 o 
  11   3  13     1804.61     1854.37    258.91 o 
  -8   4  13      683.58      666.23    201.69 o 
  -7   4  13     1913.17     1944.67    208.40 o 
  -6   4  13     1628.68     1653.10    170.77 o 
  -5   4  13     3819.05     3944.46    201.42 o 
  -4   4  13     2597.79     2536.68    174.48 o 
  -3   4  13     4075.26     3898.85    175.48 o 
  -2   4  13     1947.58     1845.79    133.35 o 
  -1   4  13    10670.13    10451.16    227.52 o 
   0   4  13     3441.22     3531.28    120.40 o 
   1   4  13    12999.21    12837.14    162.11 o 
   2   4  13     4587.30     4569.15    111.82 o 
   3   4  13    10466.79    10416.37    187.56 o 
   4   4  13     6351.49     6522.01    158.95 o 
   5   4  13     4891.38     4820.16    148.60 o 
   6   4  13     4642.24     4971.33    194.44 o 
   7   4  13     3355.25     3271.59    188.54 o 
   8   4  13     2952.29     2856.66    204.41 o 
   9   4  13      977.60      915.47    157.52 o 
  10   4  13      591.17      612.09    164.79 o 
  -8   5  13     1632.08     1929.33    242.30 o 
  -7   5  13     3300.66     3559.61    247.86 o 
  -6   5  13     2984.64     2830.15    216.31 o 
  -5   5  13     3049.79     2980.49    169.44 o 
  -4   5  13      346.81      507.85    129.73 o 
  -3   5  13     2371.38     2418.70    178.17 o 
  -2   5  13      328.43      278.03    114.04 o 
  -1   5  13       56.97      131.27     90.41 o 
   0   5  13      193.60      143.83     42.02 o 
   1   5  13       19.29       57.31     56.19 o 
   2   5  13       48.15       19.18     56.57 o 
   3   5  13      436.52      488.21     76.05 o 
   4   5  13      547.01      593.71     81.41 o 
   5   5  13     1112.68     1128.88     92.71 o 
   6   5  13     2647.12     2753.92    138.06 o 
   7   5  13     2263.43     2119.36    180.63 o 
   8   5  13     4027.64     3957.22    227.67 o 
   9   5  13     1407.36     1608.19    174.29 o 
  10   5  13     1443.50     1745.32    215.00 o 
  -8   6  13      870.82     1087.91    204.51 o 
  -7   6  13      627.98      766.28    182.74 o 
  -6   6  13     1319.63     1151.91    154.68 o 
  -5   6  13     2291.97     2499.88    169.55 o 
  -4   6  13     4790.11     4802.02    195.36 o 
  -3   6  13     7468.34     7437.29    232.68 o 
  -2   6  13     3904.58     3757.20    182.64 o 
  -1   6  13     8983.52     9109.37    220.52 o 
   0   6  13     6272.80     5731.13    134.20 o 
   1   6  13     9223.72     9555.56    155.06 o 
   2   6  13     6802.47     6581.07    145.36 o 
   3   6  13     7181.71     7241.38    168.83 o 
   4   6  13     6652.55     6791.19    161.11 o 
   5   6  13     2195.83     2361.61    126.44 o 
   6   6  13     2060.43     2130.86    165.79 o 
   7   6  13     1727.21     1774.63    171.47 o 
   8   6  13      962.57     1068.38    144.93 o 
   9   6  13      645.93      545.04    176.45 o 
  10   6  13      172.18      204.89    182.23 o 
  -7   7  13     1719.66     1730.03    226.84 o 
  -6   7  13      319.91      265.95    140.39 o 
  -5   7  13      334.75      266.98    120.03 o 
  -4   7  13     1190.73     1203.53    150.45 o 
  -3   7  13      284.78      305.24    103.21 o 
  -2   7  13      484.88      508.84    101.68 o 
  -1   7  13       71.32       45.47     83.14 o 
   0   7  13     1260.21     1225.22     81.33 o 
   1   7  13      254.79      294.69     69.85 o 
   2   7  13     1536.66     1421.77     94.09 o 
   3   7  13     1932.36     1968.77    109.32 o 
   4   7  13     4559.68     4578.27    157.79 o 
   5   7  13     3266.32     3333.02    158.51 o 
   6   7  13     3603.22     3601.88    207.94 o 
   7   7  13     3639.37     3802.21    203.36 o 
   8   7  13     2934.30     2891.68    189.41 o 
   9   7  13     5015.77     4815.09    298.09 o 
  10   7  13     1653.43     1419.11    209.49 o 
  -7   8  13     1055.99     1135.74    192.29 o 
  -6   8  13     4366.45     4209.65    219.22 o 
  -5   8  13     4565.07     4369.39    212.12 o 
  -4   8  13     5285.85     5724.38    227.67 o 
  -3   8  13     3418.06     3871.76    178.50 o 
  -2   8  13     6066.89     6059.35    206.58 o 
  -1   8  13     6272.57     6637.59    188.59 o 
   0   8  13     5938.13     5527.88    162.18 o 
   1   8  13     2787.68     2901.11    145.46 o 
   2   8  13     4123.90     4000.26    155.76 o 
   3   8  13     1271.41     1382.83    125.44 o 
   4   8  13     1285.14     1251.97    110.70 o 
   5   8  13     2179.28     2169.94    148.59 o 
   6   8  13      224.74      182.14    133.91 o 
   7   8  13      253.22      220.16    127.08 o 
   8   8  13       53.41       92.55    151.29 o 
   9   8  13       75.01      121.09    180.30 o 
  10   8  13        0.53       59.60    195.01 o 
  -6   9  13       10.08       47.79    191.97 o 
  -5   9  13       90.98       89.01    128.26 o 
  -4   9  13     1156.03     1395.54    138.81 o 
  -3   9  13      247.96      190.44    105.83 o 
  -2   9  13       44.91       99.35    101.86 o 
  -1   9  13     1498.78     1568.78    132.57 o 
   0   9  13     1746.17     1743.99    140.02 o 
   1   9  13     1944.44     1950.15    110.98 o 
   2   9  13     3406.67     3331.42    150.92 o 
   3   9  13     3781.58     3657.26    161.74 o 
   4   9  13     4864.80     4781.84    167.63 o 
   5   9  13     5054.79     5093.03    210.17 o 
   6   9  13     2334.24     2367.56    196.50 o 
   7   9  13     2867.61     3416.17    229.36 o 
   8   9  13     2280.16     2329.23    202.71 o 
   9   9  13     4307.60     4475.68    298.74 o 
  -6  10  13     4455.91     4546.88    302.40 o 
  -5  10  13     3183.12     3192.34    205.97 o 
  -4  10  13     2592.28     2558.99    183.15 o 
  -3  10  13      781.74      997.77    150.28 o 
  -2  10  13     3524.21     3602.00    185.85 o 
  -1  10  13      864.97     1020.04    115.73 o 
   0  10  13     2794.21     2885.85    176.71 o 
   1  10  13      623.83      635.69    104.24 o 
   2  10  13     1167.42     1120.47    136.71 o 
   3  10  13      580.10      763.58    121.55 o 
   4  10  13      147.59      105.82    105.93 o 
   5  10  13     1424.19     1328.72    135.20 o 
   6  10  13       50.66      160.45    172.43 o 
   7  10  13      130.74      214.71    167.53 o 
   8  10  13       67.84      133.85    184.55 o 
   9  10  13       15.61       28.91    193.01 o 
  -5  11  13      238.89      208.73    173.61 o 
  -4  11  13       40.58      110.34    156.18 o 
  -3  11  13      456.49      509.17    138.60 o 
  -2  11  13       41.66       65.73    133.86 o 
  -1  11  13     2014.77     2088.17    170.65 o 
   0  11  13     3698.47     3474.89    197.97 o 
   1  11  13     2252.75     2344.68    171.45 o 
   2  11  13     1846.43     1844.10    140.67 o 
   3  11  13     2511.82     2626.35    171.94 o 
   4  11  13     3499.33     3457.23    237.88 o 
   5  11  13     4025.72     4413.89    238.82 o 
   6  11  13     4005.67     3905.97    270.47 o 
   7  11  13     3591.40     3805.77    279.26 o 
   8  11  13     2653.48     2500.05    258.22 o 
  -4  12  13     1610.11     1456.75    225.83 o 
  -3  12  13     1468.12     1401.01    182.27 o 
  -2  12  13     2598.66     2474.58    205.42 o 
  -1  12  13     2440.11     2421.63    194.78 o 
   0  12  13      979.69      933.47    147.44 o 
   1  12  13      863.54      898.55    144.06 o 
   2  12  13      119.85      158.92    125.70 o 
   3  12  13     1054.04     1040.33    152.82 o 
   4  12  13       25.82       57.42    145.88 o 
   5  12  13       42.74      107.80    145.42 o 
   6  12  13      108.42       88.30    206.69 o 
   7  12  13      127.60       92.92    223.30 o 
  -3  13  13     1816.61     1923.59    237.77 o 
  -2  13  13     1428.98     1545.85    195.62 o 
  -1  13  13     2650.79     2511.66    199.91 o 
   0  13  13     3418.09     3357.75    220.17 o 
   1  13  13     2186.00     2286.15    200.99 o 
   2  13  13     2571.69     2683.60    213.35 o 
   3  13  13     4794.15     4655.33    282.70 o 
   4  13  13     3804.57     3766.01    253.86 o 
   5  13  13     3251.94     3079.56    274.48 o 
   6  13  13     3129.87     2974.92    314.28 o 
  -2  14  13      459.59      423.98    194.19 o 
  -1  14  13      624.39      473.56    152.50 o 
   0  14  13        6.41       86.51    165.91 o 
   1  14  13      159.88       99.29    161.19 o 
   2  14  13       30.29       40.58    182.56 o 
   3  14  13       29.52       49.13    159.98 o 
   4  14  13       11.78       24.35    176.28 o 
   5  14  13      207.46      122.87    201.70 o 
   1  15  13     2931.95     2719.34    261.70 o 
   2  15  13     2597.12     2538.01    257.96 o 
  -2 -11  14     1526.44     1842.23    210.27 o 
  -1 -11  14     1911.83     1873.65    204.23 o 
   0 -11  14     1164.79     1039.25    160.95 o 
   1 -11  14     1748.75     1930.28    192.79 o 
   2 -11  14      561.40      692.36    167.14 o 
   3 -11  14      549.98      524.55    155.02 o 
  -4 -10  14        2.94       33.83    194.81 o 
  -3 -10  14        4.86      147.56    183.86 o 
  -2 -10  14      159.14      180.73    176.33 o 
  -1 -10  14      712.34      558.23    158.25 o 
   0 -10  14     1163.26     1159.33    177.34 o 
   1 -10  14      964.00     1014.62    170.40 o 
   2 -10  14      752.84      859.31    159.69 o 
   3 -10  14     1245.49     1210.92    155.08 o 
   4 -10  14     1400.23     1465.19    177.46 o 
   5 -10  14     1026.66     1106.06    182.33 o 
  -5  -9  14     1976.38     2165.41    218.65 o 
  -4  -9  14     2267.95     2564.42    231.04 o 
  -3  -9  14     2851.74     2809.36    230.21 o 
  -2  -9  14     2136.21     2302.45    217.03 o 
  -1  -9  14     1455.30     1493.27    176.71 o 
   0  -9  14     1600.02     1525.80    174.49 o 
   1  -9  14     1395.95     1338.76    170.77 o 
   2  -9  14     1207.11     1034.28    154.24 o 
   3  -9  14      252.06      209.53    124.41 o 
   4  -9  14      509.23      432.33    149.89 o 
   5  -9  14       26.69       72.57    149.03 o 
   6  -9  14        1.40       68.08    177.31 o 
  -6  -8  14        3.42       95.90    189.24 o 
  -5  -8  14      268.68      261.27    156.01 o 
  -4  -8  14      773.27      718.02    162.53 o 
  -3  -8  14     2159.91     2062.68    191.17 o 
  -2  -8  14     2301.02     2390.20    189.37 o 
  -1  -8  14     1886.60     2008.46    166.19 o 
   0  -8  14     2218.85     2207.48    185.96 o 
   1  -8  14     2287.65     2341.10    184.59 o 
   2  -8  14     3432.91     3683.87    201.48 o 
   3  -8  14     1776.40     1812.41    140.13 o 
   4  -8  14     4080.53     4246.45    195.44 o 
   5  -8  14      889.90      734.84    154.08 o 
   6  -8  14     2127.78     2218.63    194.88 o 
   7  -8  14     1682.40     1654.59    190.19 o 
  -6  -7  14     1807.05     1516.20    225.09 o 
  -5  -7  14     2380.44     2263.46    170.53 o 
  -4  -7  14     1872.84     2119.06    164.58 o 
  -3  -7  14     1410.90     1460.79    168.63 o 
  -2  -7  14     2109.72     2288.74    168.94 o 
  -1  -7  14     1173.86     1040.67    138.68 o 
   0  -7  14     1085.89      881.87    148.03 o 
   1  -7  14       42.39       70.09    129.50 o 
   2  -7  14      318.34      248.40    112.34 o 
   3  -7  14        3.22       25.17    114.87 o 
   4  -7  14        0.94       48.68    105.04 o 
   5  -7  14       59.06       66.98    140.70 o 
   6  -7  14      227.17      208.87    137.35 o 
   7  -7  14      557.96      581.88    170.91 o 
   8  -7  14      739.32      628.07    168.08 o 
  -7  -6  14      257.90      372.12    204.91 o 
  -6  -6  14      992.83     1077.56    194.49 o 
  -5  -6  14     1394.20     1517.64    165.13 o 
  -4  -6  14     1756.17     1661.82    166.34 o 
  -3  -6  14     2928.93     2924.00    168.67 o 
  -2  -6  14     2363.01     2515.14    189.15 o 
  -1  -6  14     2925.74     3027.25    171.58 o 
   0  -6  14     4029.95     3920.43    191.37 o 
   1  -6  14     3894.51     3759.93    170.11 o 
   2  -6  14     5261.97     5406.81    202.87 o 
   3  -6  14     2642.33     2646.56    157.37 o 
   4  -6  14     3876.76     3887.05    159.82 o 
   5  -6  14     2604.14     2538.47    183.98 o 
   6  -6  14     1449.55     1456.75    160.10 o 
   7  -6  14      997.67     1104.89    171.24 o 
   8  -6  14      826.42      913.37    166.90 o 
  -7  -5  14     2805.36     2756.27    280.78 o 
  -6  -5  14     2252.02     2253.94    220.33 o 
  -5  -5  14     2950.21     3140.58    206.80 o 
  -4  -5  14     1156.63     1047.52    145.37 o 
  -3  -5  14      639.69      675.59    117.23 o 
  -2  -5  14      906.54      944.51    116.13 o 
  -1  -5  14      159.83      163.81    111.37 o 
   0  -5  14       55.56       55.93     99.19 o 
   1  -5  14      173.54       85.20    102.22 o 
   2  -5  14        2.57        7.38    104.10 o 
   3  -5  14      276.79      231.41    107.40 o 
   4  -5  14      550.02      523.00    100.52 o 
   5  -5  14     1174.89     1078.44    125.79 o 
   6  -5  14      887.82      786.28    130.31 o 
   7  -5  14     1476.48     1637.59    178.18 o 
   8  -5  14      542.01      797.48    162.44 o 
   9  -5  14     1319.31     1298.81    217.44 o 
  -7  -4  14      965.87      850.85    195.82 o 
  -6  -4  14     1408.21     1453.03    209.50 o 
  -5  -4  14     2081.29     2250.88    182.24 o 
  -4  -4  14     3296.30     3131.33    185.18 o 
  -3  -4  14     6125.55     6158.67    234.37 o 
  -2  -4  14     4826.51     4701.03    175.51 o 
  -1  -4  14     5105.85     5176.37    196.63 o 
   0  -4  14     3744.80     3940.34    147.29 o 
   1  -4  14     4383.57     4297.24    173.49 o 
   2  -4  14     2932.19     3265.11    160.76 o 
   3  -4  14     4083.68     4039.17    169.68 o 
   4  -4  14     2043.18     2199.25    139.71 o 
   5  -4  14     2386.74     2405.68    152.49 o 
   6  -4  14      608.90      648.89    126.71 o 
   7  -4  14      685.51      674.29    145.19 o 
   8  -4  14      295.02      308.25    150.93 o 
   9  -4  14      108.62       38.90    205.58 o 
  -8  -3  14     1688.03     1888.38    260.04 o 
  -7  -3  14     3358.74     3516.94    244.86 o 
  -6  -3  14     1825.75     1761.17    188.72 o 
  -5  -3  14     1101.33     1212.49    152.35 o 
  -4  -3  14      131.75      112.62    111.99 o 
  -3  -3  14       39.62       50.35    115.11 o 
  -2  -3  14       30.58       43.08     88.29 o 
  -1  -3  14       75.93       44.42     97.87 o 
   0  -3  14       96.65      159.66     78.06 o 
   1  -3  14     1264.05     1163.01    108.45 o 
   2  -3  14     2574.34     2349.16    131.11 o 
   3  -3  14     1719.03     1899.98    123.00 o 
   4  -3  14     1369.13     1254.83    106.42 o 
   5  -3  14     2570.38     2833.20    138.78 o 
   6  -3  14      820.08      709.11    121.92 o 
   7  -3  14     1809.61     2081.51    202.44 o 
   8  -3  14      754.37      838.14    142.22 o 
   9  -3  14     1100.56      948.11    163.14 o 
  -8  -2  14     2237.25     2538.86    240.99 o 
  -7  -2  14     3456.40     3175.96    219.72 o 
  -6  -2  14     5287.92     4994.25    260.09 o 
  -5  -2  14     5367.76     5313.99    214.05 o 
  -4  -2  14     4386.76     4258.02    167.39 o 
  -3  -2  14     3842.51     4011.37    168.99 o 
  -2  -2  14     1586.15     1847.47    132.36 o 
  -1  -2  14     4439.98     4626.76    153.46 o 
   0  -2  14     3099.90     3145.94    116.06 o 
   1  -2  14     4895.60     4956.20    163.30 o 
   2  -2  14      250.85      274.16     88.07 o 
   3  -2  14     2710.17     2686.53    131.10 o 
   4  -2  14      471.24      557.34     81.00 o 
   5  -2  14     1473.40     1435.86    115.38 o 
   6  -2  14      713.16      793.55     81.58 o 
   7  -2  14      448.91      339.93    127.14 o 
   8  -2  14      197.27      206.59    130.13 o 
   9  -2  14        6.75       37.64    147.25 o 
  10  -2  14       19.18       41.95    224.80 o 
  -8  -1  14      493.20      476.52    182.72 o 
  -7  -1  14     1019.53     1028.04    187.46 o 
  -6  -1  14       22.74       57.13    172.89 o 
  -5  -1  14      274.40      296.11    107.59 o 
  -4  -1  14       10.57       48.23     99.27 o 
  -3  -1  14       92.93       92.60    102.57 o 
  -2  -1  14      468.03      391.38     90.76 o 
  -1  -1  14       63.21       71.52     94.50 o 
   0  -1  14     1999.26     1897.26    140.55 o 
   1  -1  14     1619.21     1781.72    131.01 o 
   2  -1  14     1554.31     1350.73    126.08 o 
   3  -1  14     1933.26     2259.75    147.48 o 
   4  -1  14     2641.72     2537.86    128.96 o 
   5  -1  14     3004.88     3211.40    130.30 o 
   6  -1  14     1417.55     1346.13    102.86 o 
   7  -1  14     1479.89     1701.05    148.22 o 
   8  -1  14     2176.91     2121.38    164.69 o 
   9  -1  14     2071.75     2121.73    185.04 o 
  10  -1  14     2682.51     2758.34    293.04 o 
  -8   0  14     3669.40     3254.33    262.60 o 
  -7   0  14     3158.05     3182.50    250.38 o 
  -6   0  14     2905.10     2874.32    225.19 o 
  -5   0  14     3571.55     3899.01    191.89 o 
  -4   0  14     4483.42     4490.60    184.29 o 
  -3   0  14     5337.15     5667.41    176.13 o 
  -2   0  14     3762.55     3892.22    136.98 o 
  -1   0  14     3705.78     3938.75    160.18 o 
   0   0  14     2557.09     2133.48    144.56 o 
   1   0  14     6378.76     6619.04    217.21 o 
   2   0  14     3696.60     3566.71    163.65 o 
   3   0  14      819.46      952.28    109.23 o 
   4   0  14      600.40      544.73     79.56 o 
   5   0  14      171.06      174.27     83.77 o 
   6   0  14      151.35      138.32     79.66 o 
   7   0  14       60.87      104.31     99.64 o 
   8   0  14        2.03        3.85    127.71 o 
   9   0  14      430.06      532.31    182.54 o 
  10   0  14      451.18      243.28    209.78 o 
  -8   1  14      112.02      165.94    170.94 o 
  -7   1  14       99.03       96.59    161.58 o 
  -6   1  14       12.51       25.22    165.92 o 
  -5   1  14       20.37       25.86    133.12 o 
  -4   1  14     1293.27     1147.99    123.66 o 
  -3   1  14      646.70      698.58    101.82 o 
  -2   1  14     3006.61     3013.05    170.32 o 
  -1   1  14     1724.56     1671.85    133.19 o 
   0   1  14     7641.14     7432.18    224.65 o 
   1   1  14     6473.90     6331.89    198.27 o 
   2   1  14     4858.30     4989.54    178.97 o 
   3   1  14      153.08      112.04     70.69 o 
   4   1  14     1933.13     2086.06    103.93 o 
   5   1  14     2652.49     2969.02    132.37 o 
   6   1  14     5764.11     5855.75    165.42 o 
   7   1  14     2939.26     3211.97    153.05 o 
   8   1  14     3615.88     3619.05    167.92 o 
   9   1  14     1447.73     1471.43    229.53 o 
  10   1  14      814.93      845.86    211.72 o 
  -8   2  14     3351.33     3005.83    236.93 o 
  -7   2  14     2181.14     2368.46    224.06 o 
  -6   2  14     5302.23     5174.76    279.88 o 
  -5   2  14     2561.71     2567.56    188.74 o 
  -4   2  14     3904.04     3752.85    172.59 o 
  -3   2  14     3107.03     3329.63    158.37 o 
  -2   2  14     5764.33     5770.81    227.30 o 
  -1   2  14     3680.62     3828.38    183.78 o 
   0   2  14     3061.90     2690.00    180.81 o 
   1   2  14      169.36      152.32     99.86 o 
   2   2  14      217.56      173.23     66.95 o 
   3   2  14       91.00       40.04     71.99 o 
   4   2  14       38.26       42.46     68.88 o 
   5   2  14      115.37      145.04     78.78 o 
   6   2  14      422.24      489.29     87.17 o 
   7   2  14      691.60      569.56     94.32 o 
   8   2  14     1099.53     1212.81    134.85 o 
   9   2  14      353.76      320.77    146.18 o 
  10   2  14      547.25      557.76    177.84 o 
  -8   3  14       92.37       73.70    207.93 o 
  -7   3  14      550.74      442.38    154.14 o 
  -6   3  14     1579.10     1404.38    183.87 o 
  -5   3  14     1310.21     1239.09    157.58 o 
  -4   3  14     3701.43     3625.68    176.42 o 
  -3   3  14     3264.04     3208.60    151.93 o 
  -2   3  14     6504.14     7148.71    222.74 o 
  -1   3  14     2465.49     2066.72    149.67 o 
   0   3  14     1852.43     1992.30    121.54 o 
   1   3  14      779.65      760.61     45.51 o 
   2   3  14     3221.03     3235.47     93.64 o 
   3   3  14     2067.07     2160.97    101.48 o 
   4   3  14     5458.03     5815.57    150.09 o 
   5   3  14     4500.24     4619.78    157.98 o 
   6   3  14     3473.32     3440.68    149.66 o 
   7   3  14     2234.65     2497.02    141.01 o 
   8   3  14     1053.27     1150.32    141.94 o 
   9   3  14     2521.25     2616.53    207.29 o 
  10   3  14      875.16      768.68    159.66 o 
  -8   4  14     2400.93     2475.01    262.34 o 
  -7   4  14     1172.36     1388.74    199.20 o 
  -6   4  14     2488.53     2457.66    197.03 o 
  -5   4  14     2138.92     2186.36    171.47 o 
  -4   4  14     5948.67     5636.67    259.73 o 
  -3   4  14     1462.54     1407.42    135.58 o 
  -2   4  14      794.98      797.53    116.84 o 
  -1   4  14       33.00      112.30    111.75 o 
   0   4  14      410.09      387.61     63.45 o 
   1   4  14      393.29      325.73     50.72 o 
   2   4  14      128.37      118.25     44.83 o 
   3   4  14        3.02       31.42     74.05 o 
   4   4  14      442.13      420.61     82.69 o 
   5   4  14      566.27      615.81     95.32 o 
   6   4  14      517.95      571.31     94.44 o 
   7   4  14      400.66      342.93    121.32 o 
   8   4  14     1449.99     1440.27    167.10 o 
   9   4  14     1639.53     1713.29    182.94 o 
  10   4  14     2280.06     2252.44    210.92 o 
  -8   5  14      507.31      413.79    217.42 o 
  -7   5  14     1789.78     1771.88    202.54 o 
  -6   5  14      897.51      990.11    169.67 o 
  -5   5  14     1977.52     1787.86    173.10 o 
  -4   5  14     1664.15     1820.78    176.96 o 
  -3   5  14     2327.82     2085.12    189.86 o 
  -2   5  14     2201.70     2387.91    170.67 o 
  -1   5  14     2936.58     2895.28    135.76 o 
   0   5  14     3251.12     3424.97    128.85 o 
   1   5  14     2402.95     2361.87     92.60 o 
   2   5  14     9031.70     8713.97    198.99 o 
   3   5  14     6999.74     7006.69    167.36 o 
   4   5  14     4777.35     4913.78    157.13 o 
   5   5  14     4461.74     4609.13    165.66 o 
   6   5  14     2858.23     2765.29    142.25 o 
   7   5  14     1974.22     2184.01    181.71 o 
   8   5  14      468.86      468.28    140.40 o 
   9   5  14      629.80      567.56    156.27 o 
  10   5  14      154.76      102.41    189.87 o 
  -7   6  14     1713.42     1554.40    221.28 o 
  -6   6  14     3024.56     3154.77    205.03 o 
  -5   6  14     1493.39     1594.38    152.36 o 
  -4   6  14      661.82      688.00    124.62 o 
  -3   6  14      147.63      123.25    115.99 o 
  -2   6  14       70.03       64.26     91.00 o 
  -1   6  14       15.52       18.13     86.24 o 
   0   6  14      162.57      176.12     80.62 o 
   1   6  14      128.22      123.19     67.64 o 
   2   6  14     1925.47     2015.20    111.27 o 
   3   6  14      585.10      611.73     81.80 o 
   4   6  14     1558.52     1686.40     98.44 o 
   5   6  14     1115.75      986.19     98.96 o 
   6   6  14     2457.53     2593.88    193.40 o 
   7   6  14     2028.62     1934.60    174.40 o 
   8   6  14     2636.34     2857.98    187.66 o 
   9   6  14     2212.14     2072.90    225.89 o 
  10   6  14     1692.92     1831.99    233.20 o 
  -7   7  14     1612.14     1672.23    234.26 o 
  -6   7  14     2076.83     1984.40    188.42 o 
  -5   7  14     4378.14     4486.33    207.38 o 
  -4   7  14     2024.47     2113.45    163.16 o 
  -3   7  14     2684.71     2849.50    170.11 o 
  -2   7  14     3767.58     3945.24    168.55 o 
  -1   7  14     5478.22     5693.95    202.82 o 
   0   7  14     7970.93     8104.88    196.95 o 
   1   7  14     5131.06     4885.79    164.54 o 
   2   7  14     3875.05     3797.19    156.38 o 
   3   7  14     3117.06     3053.53    143.30 o 
   4   7  14     1833.72     1914.62    104.32 o 
   5   7  14     1052.79     1096.72    102.51 o 
   6   7  14      313.28      391.04    138.22 o 
   7   7  14      429.00      528.74    132.07 o 
   8   7  14      564.93      554.52    137.85 o 
   9   7  14       29.90      121.53    186.70 o 
  10   7  14       87.19       84.86    192.97 o 
  -7   8  14      457.49      529.66    184.40 o 
  -6   8  14      114.48      174.72    134.68 o 
  -5   8  14       78.28       43.57    117.83 o 
  -4   8  14       79.13       69.40    123.39 o 
  -3   8  14       99.89      114.11    109.12 o 
  -2   8  14      123.84      124.23    104.03 o 
  -1   8  14      768.15      811.65     95.59 o 
   0   8  14      940.42     1052.05    118.45 o 
   1   8  14      525.27      576.39     91.15 o 
   2   8  14     1129.38     1282.80    107.27 o 
   3   8  14     1871.70     1865.95    119.21 o 
   4   8  14     1769.99     2036.19    122.32 o 
   5   8  14     3373.12     3349.11    176.44 o 
   6   8  14     1899.71     2010.44    170.81 o 
   7   8  14     2737.15     2808.78    195.02 o 
   8   8  14     2802.36     3133.74    202.22 o 
   9   8  14     2772.07     2805.09    252.82 o 
  -6   9  14     1692.64     1622.46    220.72 o 
  -5   9  14     2901.11     3008.39    189.27 o 
  -4   9  14     3399.84     3542.55    192.74 o 
  -3   9  14     3287.22     3625.93    195.01 o 
  -2   9  14     3880.21     3737.16    195.33 o 
  -1   9  14     3054.60     3104.87    166.01 o 
   0   9  14     3717.84     3982.79    179.18 o 
   1   9  14     1879.65     1766.95    119.52 o 
   2   9  14     1895.00     2068.88    135.54 o 
   3   9  14     1363.68     1270.44    120.47 o 
   4   9  14     1408.31     1638.80    132.80 o 
   5   9  14      138.93      143.27    115.84 o 
   6   9  14     1458.71     1481.51    177.21 o 
   7   9  14       70.01      124.96    135.42 o 
   8   9  14      440.70      570.20    161.73 o 
   9   9  14      166.28      174.13    188.99 o 
  -5  10  14      178.75      305.38    153.11 o 
  -4  10  14      761.75      728.50    156.44 o 
  -3  10  14      683.53      725.03    140.57 o 
  -2  10  14       76.74       47.04    126.63 o 
  -1  10  14      723.07      702.47    122.72 o 
   0  10  14     2576.91     2590.92    143.98 o 
   1  10  14     3954.29     3831.22    210.39 o 
   2  10  14     2524.50     2546.46    156.47 o 
   3  10  14     4821.74     4797.39    215.25 o 
   4  10  14     1077.13     1150.35    132.62 o 
   5  10  14     3792.56     3679.49    201.91 o 
   6  10  14     4883.28     4913.15    256.70 o 
   7  10  14     4102.41     4017.79    243.75 o 
   8  10  14     3649.59     4034.16    260.90 o 
  -5  11  14     1763.07     2043.60    233.97 o 
  -4  11  14     2811.42     2765.63    228.02 o 
  -3  11  14      801.17     1174.53    154.64 o 
  -2  11  14     2349.45     2267.79    184.04 o 
  -1  11  14     2580.59     2518.90    179.53 o 
   0  11  14      578.85      657.56    135.03 o 
   1  11  14      338.82      248.44    136.19 o 
   2  11  14      571.63      639.35    129.55 o 
   3  11  14      958.34      955.05    136.02 o 
   4  11  14      713.78      757.58    165.86 o 
   5  11  14       41.60      134.15    141.76 o 
   6  11  14       39.05       39.28    176.63 o 
   7  11  14      602.71      698.98    188.60 o 
   8  11  14       87.19      106.51    200.13 o 
  -4  12  14      951.59      950.99    229.81 o 
  -3  12  14     1420.00     1361.27    189.63 o 
  -2  12  14     1321.81     1393.57    186.03 o 
  -1  12  14     1933.12     1782.45    170.84 o 
   0  12  14     1790.94     1718.36    180.86 o 
   1  12  14     3473.40     3804.46    240.45 o 
   2  12  14     1778.89     1737.42    187.10 o 
   3  12  14     5759.06     5725.50    302.73 o 
   4  12  14     3050.77     3248.43    229.08 o 
   5  12  14     4465.77     5052.28    357.91 o 
   6  12  14     3514.63     3604.63    316.57 o 
   7  12  14     3291.75     3370.09    318.09 o 
  -3  13  14      561.04      565.71    199.82 o 
  -2  13  14      223.29      245.94    159.85 o 
  -1  13  14     1144.14     1040.97    157.64 o 
   0  13  14      168.83      116.37    150.77 o 
   1  13  14       38.50       38.80    152.54 o 
   2  13  14       86.17       84.13    163.45 o 
   3  13  14       87.92      259.56    174.52 o 
   4  13  14       36.81       71.58    160.40 o 
   5  13  14      131.55      209.78    208.34 o 
   6  13  14      184.74      180.72    219.87 o 
  -1  14  14     1522.75     1807.87    212.13 o 
   0  14  14     2673.28     2440.11    218.56 o 
   1  14  14     3482.39     3287.66    272.19 o 
   2  14  14     1569.94     1819.50    230.10 o 
   3  14  14     2469.36     2665.98    251.24 o 
   4  14  14     3549.62     3142.47    279.59 o 
   0 -11  15      439.52      291.52    173.15 o 
   1 -11  15     1458.95     1440.76    194.77 o 
  -3 -10  15     2385.75     2378.98    254.97 o 
  -2 -10  15     1519.78     1468.90    203.87 o 
  -1 -10  15      747.14      772.94    177.65 o 
   0 -10  15      336.55      312.44    159.51 o 
   1 -10  15      213.45      307.54    162.70 o 
   2 -10  15      638.10      691.71    146.18 o 
   3 -10  15      638.55      506.24    158.91 o 
   4 -10  15       69.65       44.71    158.22 o 
  -4  -9  15       73.63      103.41    162.28 o 
  -3  -9  15      993.15     1000.36    180.82 o 
  -2  -9  15      853.88      628.09    194.56 o 
  -1  -9  15     1171.85     1424.12    194.17 o 
   0  -9  15     1343.92     1366.10    160.37 o 
   1  -9  15     1508.03     1641.49    164.17 o 
   2  -9  15     2210.65     2246.46    174.63 o 
   3  -9  15     1560.71     1754.41    155.96 o 
   4  -9  15     1037.51     1042.15    163.82 o 
   5  -9  15      718.94      799.30    167.21 o 
  -5  -8  15     1498.75     1401.67    177.14 o 
  -4  -8  15      856.31      978.19    162.25 o 
  -3  -8  15      693.17      880.96    166.97 o 
  -2  -8  15     1145.01     1351.45    182.52 o 
  -1  -8  15     1001.97     1029.81    150.52 o 
   0  -8  15      666.22      730.62    157.45 o 
   1  -8  15      712.64      523.80    134.81 o 
   2  -8  15       42.02       51.64    124.50 o 
   3  -8  15      301.99      287.69    122.07 o 
   4  -8  15       13.38       33.02    146.01 o 
   5  -8  15      232.76      285.85    148.15 o 
   6  -8  15       93.04       91.49    173.67 o 
  -6  -7  15      235.02      186.88    257.02 o 
  -5  -7  15      553.90      598.54    149.74 o 
  -4  -7  15     1161.41     1129.78    165.32 o 
  -3  -7  15      952.40      977.84    146.82 o 
  -2  -7  15     2548.79     2607.21    210.13 o 
  -1  -7  15     1401.78     1560.01    147.00 o 
   0  -7  15     3125.31     2824.67    183.61 o 
   1  -7  15     1152.88     1343.30    138.00 o 
   2  -7  15     2418.67     2303.12    152.07 o 
   3  -7  15     2664.11     2835.03    172.38 o 
   4  -7  15     3073.32     3006.67    184.99 o 
   5  -7  15     3151.72     3669.92    222.42 o 
   6  -7  15     1388.44     1489.49    181.09 o 
   7  -7  15     1441.35     1712.47    200.22 o 
  -6  -6  15     1563.20     1604.03    204.63 o 
  -5  -6  15     1306.83     1340.00    157.30 o 
  -4  -6  15     2383.90     2383.29    191.09 o 
  -3  -6  15     1471.23     1417.19    162.01 o 
  -2  -6  15     1087.64     1069.95    152.40 o 
  -1  -6  15      693.59      684.66    130.93 o 
   0  -6  15      119.96      133.34    126.58 o 
   1  -6  15      959.72      869.69    115.89 o 
   2  -6  15        1.79       27.32    113.65 o 
   3  -6  15      127.92      168.11    113.82 o 
   4  -6  15      163.39      178.50    109.49 o 
   5  -6  15      282.11      265.82    134.67 o 
   6  -6  15      516.57      593.79    156.68 o 
   7  -6  15      673.35      704.36    165.39 o 
   8  -6  15      351.71      454.89    173.80 o 
  -7  -5  15      612.78      597.48    218.93 o 
  -6  -5  15     1370.25     1460.91    217.49 o 
  -5  -5  15     2270.58     2364.35    187.30 o 
  -4  -5  15     3319.19     3407.40    195.98 o 
  -3  -5  15     1958.19     1856.25    170.00 o 
  -2  -5  15     5953.31     6178.49    239.71 o 
  -1  -5  15     3344.92     3380.40    171.05 o 
   0  -5  15     7326.26     7139.89    254.00 o 
   1  -5  15     5123.89     5134.06    209.24 o 
   2  -5  15     4619.21     4620.00    197.76 o 
   3  -5  15     3267.10     3409.10    172.97 o 
   4  -5  15     2046.36     2160.59    150.41 o 
   5  -5  15     1430.17     1479.17    151.36 o 
   6  -5  15     1251.43     1137.49    167.85 o 
   7  -5  15      838.29      827.78    162.73 o 
   8  -5  15     1168.91     1210.84    178.42 o 
  -7  -4  15      955.74      812.17    201.57 o 
  -6  -4  15     1321.10     1134.41    209.64 o 
  -5  -4  15      484.51      689.47    146.85 o 
  -4  -4  15     1842.31     1772.11    173.11 o 
  -3  -4  15       12.85       35.45    122.68 o 
  -2  -4  15        6.97       30.66    122.96 o 
  -1  -4  15       55.15      106.07    105.68 o 
   0  -4  15       24.56       15.58    107.55 o 
   1  -4  15       36.33       46.82     95.86 o 
   2  -4  15       76.85      114.85     94.87 o 
   3  -4  15      746.98      680.53    107.10 o 
   4  -4  15      863.40      953.89     97.97 o 
   5  -4  15     1238.46     1293.41    132.12 o 
   6  -4  15      568.34      541.17    145.05 o 
   7  -4  15     1085.57     1172.54    172.90 o 
   8  -4  15     1244.75     1327.67    191.73 o 
   9  -4  15      859.09      743.97    200.01 o 
  -7  -3  15     1596.26     1667.39    215.90 o 
  -6  -3  15     2234.57     2430.29    225.29 o 
  -5  -3  15     4310.16     4633.64    228.52 o 
  -4  -3  15     6077.30     5943.01    216.79 o 
  -3  -3  15     3738.54     3538.68    179.27 o 
  -2  -3  15     5300.22     5651.24    194.01 o 
  -1  -3  15     4551.49     4203.48    165.07 o 
   0  -3  15     4835.03     5237.72    190.97 o 
   1  -3  15     4696.25     4179.54    162.72 o 
   2  -3  15     4088.50     4490.22    166.28 o 
   3  -3  15     2467.12     2325.67    136.50 o 
   4  -3  15     2142.66     2021.64    124.41 o 
   5  -3  15     1340.99     1286.29    126.57 o 
   6  -3  15     2176.37     2180.65    183.21 o 
   7  -3  15     1207.35     1244.28    189.48 o 
   8  -3  15     1464.52     1419.06    180.35 o 
   9  -3  15     1120.18     1104.12    202.15 o 
  -7  -2  15      443.77      520.07    167.12 o 
  -6  -2  15      582.60      780.54    169.10 o 
  -5  -2  15        8.56       56.21    122.14 o 
  -4  -2  15      417.79      294.83    108.19 o 
  -3  -2  15        0.10       32.03    113.52 o 
  -2  -2  15        5.43        9.48     98.77 o 
  -1  -2  15      507.40      553.72    122.41 o 
   0  -2  15      111.09      125.40    103.37 o 
   1  -2  15     3455.51     3505.16    136.68 o 
   2  -2  15     1661.55     1567.44    110.72 o 
   3  -2  15     4468.55     4388.68    158.08 o 
   4  -2  15     1758.60     1937.55    132.10 o 
   5  -2  15     3363.45     3329.52    156.30 o 
   6  -2  15     3246.84     3423.41    228.44 o 
   7  -2  15     1913.99     1828.96    163.51 o 
   8  -2  15     2741.04     2906.32    187.41 o 
   9  -2  15     1623.59     1984.51    194.40 o 
  -8  -1  15     2041.75     1776.24    225.90 o 
  -7  -1  15     3567.33     3547.21    252.71 o 
  -6  -1  15     2834.88     2853.79    222.84 o 
  -5  -1  15     4502.91     4207.24    215.47 o
[truncated: 87,702 more chars]
